# Supplementary material for: Multi-night cortico-basal recordings reveal mechanisms of NREM slow-wave suppression and spontaneous awakenings in Parkinson’s disease
Source: Nat Commun. 2024 Feb 27;15:1793. doi: 10.1038/s41467-024-46002-7 (PMC10899224; doi:10.1038/s41467-024-46002-7)
Supplement: Supplementary file 4 — Source Data [file 41467_2024_46002_MOESM4_ESM.xlsx]

## Sheet: Supp Fig 1
Supp Figure 1A
	Mean	SEM	Participant		Dystonia_{GPi}	PD3_{GPi}	PD9_{GPi}	PD2_{STN}	PD7_{STN}
	18.8055	2.39261	Dystonia_{GPi}		29.8693	39.4038	31.4478	11.9767	16.4647
	29.8851	3.71082	PD3_{GPi}		19.9135	19.4656	48.4648	18.9525	30.9336
	31.7626	4.12609	PD9_{GPi}		19.9103	20.9367	8.97913	15.9645	21.4568
	19.1619	1.8517	PD2_{STN}		9.45713	54.3872	24.9527	18.9593	29.9351
	25.9447	2.67632	PD7_{STN}		18.4216	23.4469	31.4693	26.9307	19.9596
					14.9281	25.4365	37.9705	32.9261	26.442
					29.3649	45.3998	20.9827	12.4675	13.4669
					10.4556	19.4539	51.4387	17.4558	44.4071
					16.9296	18.4507	22.4624	13.4611	32.4355
						24.4587	39.4583	17.4541	30.4371
						37.8962		16.9613	19.4532
								26.4333
Supp Figure 1B	Awakening duration										Awakening Freq
	Mean	SEM	Participant		Dystonia_{GPi}	PD3_{GPi}	PD9_{GPi}	PD2_{STN}	PD7_{STN}		Mean	SEM	Participant		Dystonia_{GPi}	PD3_{GPi}	PD9_{GPi}	PD2_{STN}	PD7_{STN}
	61.307	12.3327	Dystonia_{GPi}		83.7497	73.2709	36.7061	57.5457	43.1717		3.73809	0.465801	Dystonia_{GPi}		3.15414	4.71024	2.77875	1.229	3.73782
	66.51	8.26254	PD3_{GPi}		63.0293	64.2536	31.3817	89.5043	45.4265		3.73835	0.233912	PD3_{GPi}		3.0122	4.42674	3.20058	2.01054	5.63187
	15.5621	3.45599	PD9_{GPi}		85.6171	77.1028	6.15187	74.6511	46.9398		1.99586	0.293208	PD9_{GPi}		3.71726	3.73248	1.30253	3.62837	6.56745
	61.9335	8.9723	PD2_{STN}		31.37	52.8823	7.66593	47.2967	28.5701		2.70596	0.271914	PD2_{STN}		2.0657	2.89453	1.37213	1.61226	3.6106
	38.1478	4.3496	PD7_{STN}		14.0704	71.1899	21.3643	49.2724	57.7316		5.22883	0.453973	PD7_{STN}		1.97872	3.46261	1.76634	3.03442	7.90936
					30.5389	138.123	10.234	97.0464	15.4755						4.37448	4.40315	2.22562	2.41382	4.04202
					31.5392	41.6143	9.1906	30.1409	37.9801						3.93285	2.15278	0.975411	2.20661	6.07672
					84.5757	67.1569	17.3503	30.9643	35.3794						5.11592	4.13587	3.64135	1.78545	6.09021
					127.273	47.9523	7.81147	30.9833	35.391						6.2915	4.1816	1.11413	3.88544	5.22545
						63.7788	7.76467	27.5575	58.1954							3.95707	1.58173	3.67939	5.75177
						34.2843		89.8225	15.3645							3.06473		3.19318	2.87388
								118.417										3.79299
Supp Figure 1C	N1 duration										N2 duration										N3 duration										REM duration										N2+N3 duration
	Mean	SEM	Participant		Dystonia_{GPi}	PD3_{GPi}	PD9_{GPi}	PD2_{STN}	PD7_{STN}		Mean	SEM	Participant		Dystonia_{GPi}	PD3_{GPi}	PD9_{GPi}	PD2_{STN}	PD7_{STN}		Mean	SEM	Participant		Dystonia_{GPi}	PD3_{GPi}	PD9_{GPi}	PD2_{STN}	PD7_{STN}		Mean	SEM	Participant		Dystonia_{GPi}	PD3_{GPi}	PD9_{GPi}	PD2_{STN}	PD7_{STN}		Mean	SEM	Participant		Dystonia_{GPi}	PD3_{GPi}	PD9_{GPi}	PD2_{STN}	PD7_{STN}
	23.5073	2.6781	Dystonia_{GPi}		17.4243	40.9054	37.9501	18.457	35.9461		143.221	12.9809	Dystonia_{GPi}		130.43	97.6831	104.026	152.421	180.115		99.5319	6.05213	Dystonia_{GPi}		102.943	178.182	56.4162	91.8195	94.8425		55.755	6.33651	Dystonia_{GPi}		26.3855	131.226	193.254	69.8213	95.3843		242.752	12.9574	Dystonia_{GPi}		233.373	275.865	160.443	244.24	274.958
	33.5156	2.74519	PD3_{GPi}		24.8901	39.4117	44.9739	40.8817	37.9411		100.902	9.81863	PD3_{GPi}		108.333	94.8775	213.111	181.815	298.041		205.922	10.2519	PD3_{GPi}		121.472	232.195	8.99573	53.2621	67.392		112.75	8.03197	PD3_{GPi}		40.8179	84.3134	38.9767	51.3372	51.9214		306.824	14.3808	PD3_{GPi}		229.804	327.073	222.107	235.077	365.433
	28.1252	2.50049	PD9_{GPi}		23.3962	43.3937	27.9615	47.3713	42.4366		187.502	13.5721	PD9_{GPi}		132.432	112.113	231.145	195.327	211.077		36.2131	5.31371	PD9_{GPi}		99.5653	183.147	52.4355	53.1915	65.5777		121.449	17.3709	PD9_{GPi}		78.6534	112.23	96.8827	41.8703	127.311		223.715	14.0873	PD9_{GPi}		231.998	295.259	283.581	248.518	276.654
	35.7428	3.04878	PD2_{STN}		27.3827	14.9701	16.9775	25.4369	35.9445		182.429	10.1434	PD2_{STN}		194.706	75.7379	200.055	119.08	158.365		54.1677	5.76348	PD2_{STN}		107.056	274.835	46.4382	65.5155	68.7749		59.5044	5.39573	PD2_{STN}		75.1722	99.2943	34.9571	40.3887	190.26		236.597	9.32281	PD2_{STN}		301.762	350.572	246.493	184.596	227.14
	38.348	1.84034	PD7_{STN}		23.9028	33.9256	25.9885	40.3951	43.9328		187.779	14.4063	PD7_{STN}		196.318	92.7877	176.762	214.845	176.413		71.7145	3.51028	PD7_{STN}		110.562	201.43	19.4909	53.8882	53.8863		91.4982	12.0134	PD7_{STN}		79.6637	153.166	162.948	56.3366	54.9192		259.493	14.0271	PD7_{STN}		306.88	294.218	196.253	268.733	230.3
					39.8141	21.9472	24.9824	30.9191	38.9384						138.991	50.4794	163.824	245.768	213.595						94.7349	144.67	42.9789	14.7309	66.3809						38.8191	121.712	108.445	108.673	66.4005						233.725	195.149	206.803	260.499	279.976
					26.8756	33.9188	27.9867	33.9051	46.9101						146.142	98.4098	211.955	167.971	187.59						96.066	231.902	19.4934	41.4395	64.3699						50.2677	122.207	100.45	52.8359	77.8468						242.208	330.312	231.448	209.41	251.96
					14.9313	32.4305	27.4675	36.8939	38.9355						166.285	90.6779	188.351	201.407	143.826						56.2523	200.694	29.438	51.0338	66.8806						53.2549	100.29	149.328	49.3561	89.3497						222.537	291.372	217.789	252.441	210.707
					12.9483	43.8933	23.4738	31.9133	23.9625						75.3489	176.324	245.616	135.263	135.843						107.136	191.272	54.9571	42.891	74.8897						58.7607	69.8391	152.826	67.795	74.3815						182.485	367.596	300.573	178.154	210.733
						36.9409	23.4897	27.9406	42.4384							135.016	140.173	178.191	137.513							217.449	31.4875	61.8495	88.8555							93.3599	176.417	46.9095	69.3973							352.465	171.66	240.041	226.369
						26.934		35.9239	34.4418							85.8115		191.18	223.185							209.371		39.574	77.0097							152.616		55.8826	109.308							295.182		230.754	300.195
								58.8755										205.879										80.8176										72.847										286.697
Supp Figure 1D	Awakening%										N1%										N2%										N3%										REM%
	Mean	SEM	Participant		Dystonia_{GPi}	PD3_{GPi}	PD9_{GPi}	PD2_{STN}	PD7_{STN}		Mean	SEM	Participant		Dystonia_{GPi}	PD3_{GPi}	PD9_{GPi}	PD2_{STN}	PD7_{STN}		Mean	SEM	Participant		Dystonia_{GPi}	PD3_{GPi}	PD9_{GPi}	PD2_{STN}	PD7_{STN}		Mean	SEM	Participant		Dystonia_{GPi}	PD3_{GPi}	PD9_{GPi}	PD2_{STN}	PD7_{STN}		Mean	SEM	Participant		Dystonia_{GPi}	PD3_{GPi}	PD9_{GPi}	PD2_{STN}	PD7_{STN}
	16.1623	3.23851	Dystonia_{GPi}		23.1718	14.0294	8.49978	14.734	9.60524		6.21074	0.811288	Dystonia_{GPi}		4.82092	7.83229	8.78784	4.72574	7.99763		37.2262	2.90023	Dystonia_{GPi}		36.0871	18.7037	24.0886	39.0259	40.0737		26.0869	1.6896	Dystonia_{GPi}		28.4822	34.1171	13.0639	23.5095	21.1014		14.2985	1.2693	Dystonia_{GPi}		7.30031	25.1264	44.7504	17.8771	21.222
	12.856	1.79002	PD3_{GPi}		17.5793	12.4752	9.29995	21.4229	9.0722		6.37996	0.490286	PD3_{GPi}		6.94203	7.65199	13.328	9.78506	7.57729		19.1293	1.67523	PD3_{GPi}		30.2148	18.421	63.1554	43.5175	59.5222		39.3519	1.91765	PD3_{GPi}		33.8794	45.082	2.66588	12.7483	13.459		21.618	1.57683	PD3_{GPi}		11.3844	16.3699	11.5507	12.2876	10.3693
	4.031	0.890975	PD9_{GPi}		20.4013	14.5346	1.48389	18.0575	9.51465		7.31973	0.749491	PD9_{GPi}		5.57498	8.18009	6.7446	11.4587	8.60186		48.9245	3.94498	PD9_{GPi}		31.5567	21.1342	55.7545	47.2479	42.7851		9.26615	1.3291	PD9_{GPi}		23.725	34.5248	12.648	12.8666	13.2925		30.3515	3.89862	PD9_{GPi}		18.742	21.1563	23.3691	10.1281	25.8059
	15.0773	1.57217	PD2_{STN}		7.20012	10.2046	2.50444	15.8864	5.92847		9.08017	0.568027	PD2_{STN}		6.28496	2.88877	5.54651	8.54395	7.45868		46.4406	1.59966	PD2_{STN}		44.6894	14.6151	65.3574	39.9977	32.8616		14.1771	1.55393	PD2_{STN}		24.5718	53.0345	15.1712	22.0059	14.2712		15.1286	1.06173	PD2_{STN}		17.2537	19.1607	11.4204	13.5661	39.48
	9.07392	1.11841	PD7_{STN}		3.31445	12.8387	5.24119	11.8661	14.9222		9.05269	0.506677	PD7_{STN}		5.63059	6.1183	6.37563	9.72821	11.3556		43.6824	2.39502	PD7_{STN}		46.2451	16.7337	43.3642	51.7405	45.5986		16.9931	1.02233	PD7_{STN}		26.0441	36.3268	4.7816	12.9777	13.9283		21.1979	2.28981	PD7_{STN}		18.7657	27.6226	39.9753	13.5674	14.1953
					8.90614	28.9609	2.92012	19.521	3.86124						11.6111	4.60176	7.12836	6.21942	9.71541						40.5341	10.5842	46.7448	49.4367	53.2934						27.6277	30.3334	12.2634	2.96314	16.5625						11.3209	25.5197	30.9433	21.8597	16.5674
					8.98833	7.85847	2.49017	9.23741	9.15852						7.65926	6.40524	7.58293	10.391	11.3119						41.6489	18.5837	57.4285	51.4786	45.2354						27.3778	43.7924	5.28169	12.7001	15.5222						14.3258	23.0775	27.2167	16.1928	18.772
					22.5355	13.6153	4.21191	8.37653	9.45034						3.97851	6.57493	6.66791	9.98063	10.4002						44.3073	18.3839	45.7234	54.4851	38.4181						14.9887	40.6885	7.14627	13.8058	17.8648						14.19	20.3327	36.2505	13.3519	23.8666
					33.3641	8.7946	1.61166	10.032	10.2741						3.39434	8.05017	4.84311	10.3331	6.95639						19.7524	32.3385	50.6754	43.7963	39.4357						28.0853	35.0799	11.3387	13.8875	21.7407						15.4039	12.8087	31.5311	21.9511	21.5931
						11.3684	2.04693	8.04721	14.681							6.58459	6.19238	8.15907	10.706							24.0661	36.9525	52.0345	34.6906							38.7595	8.30077	18.061	22.4156							16.6411	46.5074	13.6983	17.5069
						6.73541		21.7288	3.34513							5.29138		8.69028	7.49861							16.8583		46.2479	48.5915							41.1324		9.57326	16.7664							29.9825		13.5184	23.7983
								22.0174										10.9468										38.2793										15.0265										13.5445

## Sheet: Supp Fig 2
Supp Figure 2A
	ON	OFF	Participant
	26.4333	34.9219	PD2_{STN}
	37.8962	22.4343	PD3_{GPi}
	19.4532	22.4528	PD7_{STN}
	39.4583	106.433	PD9_{GPi}
	30.8102	46.5605	Mean
Supp Figure 2B
	Awakening duration				Awakening freq
	ON	OFF	Participant		ON	OFF	Participant
	118.417	100.174	PD2_{STN}		3.79299	3.54803	PD2_{STN}
	34.2843	128.907	PD3_{GPi}		3.06473	2.13927	PD3_{GPi}
	15.3645	25.3775	PD7_{STN}		2.87388	2.31735	PD7_{STN}
	7.76467	66.5185	PD9_{GPi}		1.58173	1.96714	PD9_{GPi}
	43.9577	80.2444	Mean		2.82833	2.49295	Mean
Supp Figure 2C
	N1 duration				N2 duration				N3 duration				REM duration				N2+N3 duration				Total sleep time
	ON	OFF	Participant		ON	OFF	Participant		ON	OFF	Participant		ON	OFF	Participant		ON	OFF	Participant		ON	OFF	Participant
	58.8755	47.8846	PD2_{STN}		205.879	237.501	PD2_{STN}		80.8176	75.8247	PD2_{STN}		72.847	62.8494	PD2_{STN}		286.697	313.326	PD2_{STN}		537.834	524.234	PD2_{STN}
	26.934	17.4552	PD3_{GPi}		85.8115	94.4849	PD3_{GPi}		209.371	151.409	PD3_{GPi}		152.616	140.636	PD3_{GPi}		295.182	245.894	PD3_{GPi}		509.016	532.892	PD3_{GPi}
	34.4418	24.9573	PD7_{STN}		223.185	235.313	PD7_{STN}		77.0097	61.1625	PD7_{STN}		109.308	92.8489	PD7_{STN}		300.195	296.476	PD7_{STN}		459.309	440.159	PD7_{STN}
	23.4897	32.9845	PD9_{GPi}		140.173	171.051	PD9_{GPi}		31.4875	22.4924	PD9_{GPi}		176.417	72.4679	PD9_{GPi}		171.66	193.543	PD9_{GPi}		379.332	366.014	PD9_{GPi}
	35.9352	30.8204	Mean		163.762	184.588	Mean		99.6713	77.7221	Mean		127.797	92.2005	Mean		263.433	262.31	Mean		471.373	465.825	Mean
Supp Figure 2D
	Awakening%				N1%				N2%				N3%				REM%				N2+N3%
	ON	OFF	Participant		ON	OFF	Participant		ON	OFF	Participant		ON	OFF	Participant		ON	OFF	Participant		ON	OFF	Participant
	22.0174	19.1087	PD2_{STN}		10.9468	9.1342	PD2_{STN}		38.2793	45.3044	PD2_{STN}		15.0265	14.4639	PD2_{STN}		13.5445	11.9888	PD2_{STN}		53.3058	59.7683	PD2_{STN}
	6.73541	24.1901	PD3_{GPi}		5.29138	3.27556	PD3_{GPi}		16.8583	17.7306	PD3_{GPi}		41.1324	28.4127	PD3_{GPi}		29.9825	26.3911	PD3_{GPi}		57.9907	46.1432	PD3_{GPi}
	3.34513	5.76554	PD7_{STN}		7.49861	5.67006	PD7_{STN}		48.5915	53.461	PD7_{STN}		16.7664	13.8956	PD7_{STN}		23.7983	21.0944	PD7_{STN}		65.3579	67.3566	PD7_{STN}
	2.04693	18.1738	PD9_{GPi}		6.19238	9.01182	PD9_{GPi}		36.9525	46.7334	PD9_{GPi}		8.30077	6.14523	PD9_{GPi}		46.5074	19.7992	PD9_{GPi}		45.2533	52.8786	PD9_{GPi}
	8.53622	16.8095	Mean		7.48229	6.77291	Mean		35.1704	40.8074	Mean		20.3065	15.7293	Mean		28.4582	19.8184	Mean		55.4769	56.5367	Mean

## Sheet: Supp Fig3
Supp Fig A					Supp Fig B
	Original data	Detected artifact				Time	RCS accelometry		Time	Corrected Dreem Accelometry		Time	Corrected Hypnogram		Time	Original Hypnogram
	-0.000980666	-0.000980666				00:00:00	-0.000978328		00:00:00	-0.000272406		00:00:00	3		00:00:00	3
	9.15619e-05	9.15619e-05				00:00:00	-0.000978328		00:00:00	-0.000272406		00:00:00	3		00:00:00	3
	0.00641077	0.00641077				00:00:00	-0.00736985		00:00:00	-0.000272406		00:00:00	3		00:00:00	3
	0.0144578	0.0144578				00:00:00	-0.00234454		00:00:00	-0.000272406		00:00:00	3		00:00:00	3
	0.0214393	0.0214393				00:00:00	0.00199313		00:00:00	-0.000272406		00:00:00	3		00:00:00	3
	0.021303	0.021303				00:00:00	0.00199313		00:00:00	0.00020312		00:00:00	3		00:00:00	3
	0.0196183	0.0196183				00:00:00	-0.00615153		00:00:00	0.00020312		00:00:00	3		00:00:00	3
	0.0153793	0.0153793				00:00:00	-0.00361224		00:00:00	0.00020312		00:00:00	3		00:00:00	3
	0.00718674	0.00718674				00:00:00	0.00261914		00:00:00	0.00020312		00:00:00	3		00:00:00	3
	0.00210297	0.00210297				00:00:00	-0.00326826		00:00:00	0.00020312		00:00:00	3		00:00:00	3
	-0.00179739	-0.00179739				00:00:00	-0.00791383		00:00:00	-4.45973e-05		00:00:00	3		00:00:00	3
	-0.00304739	-0.00304739				00:00:00	-0.00292428		00:00:00	-4.45973e-05		00:00:00	3		00:00:00	3
	-0.00224387	-0.00224387				00:00:00	0.00355566		00:00:00	-4.45973e-05		00:00:00	3		00:00:00	3
	-0.00280928	-0.00280928				00:00:00	-0.00678852		00:00:00	-4.45973e-05		00:00:00	3		00:00:00	3
	-0.00125041	-0.00125041				00:00:00	0.000282455		00:00:00	-4.45973e-05		00:00:00	3		00:00:00	3
	0.000577655	0.000577655				00:00:00	0.000282455		00:00:00	0.000280963		00:00:00	3		00:00:00	3
	0.00100118	0.00100118				00:00:00	0.00838736		00:00:00	0.000280963		00:00:00	3		00:00:00	3
	0.000860956	0.000860956				00:00:00	0.00252444		00:00:00	0.000280963		00:00:00	3		00:00:00	3
	0.000524783	0.000524783				00:00:00	0.00476643		00:00:00	0.000280963		00:00:00	3		00:00:00	3
	-0.000500221	-0.000500221				00:00:00	0.00476643		00:00:00	0.000280963		00:00:00	3		00:00:00	3
	-0.00160738	-0.00160738				00:00:00	0.00790628		00:00:00	0.000677334		00:00:00	3		00:00:00	3
	0.00138491	0.00138491				00:00:00	0.000262671		00:00:00	0.000677334		00:00:00	3		00:00:00	3
	0.00271761	0.00271761				00:00:00	-0.00424109		00:00:00	0.000677334		00:00:00	3		00:00:00	3
	0.00109224	0.00109224				00:00:00	-0.00424109		00:00:00	0.000677334		00:00:00	3		00:00:00	3
	0.0028109	0.0028109				00:00:00	-0.00217877		00:00:00	0.000677334		00:00:00	3		00:00:00	3
	0.00271989	0.00271989				00:00:00	-0.00813689		00:00:00	0.000522481		00:00:00	3		00:00:00	3
	0.00169857	0.00169857				00:00:00	-0.000871265		00:00:00	0.000522481		00:00:00	3		00:00:00	3
	0.00367866	0.00367866				00:00:00	-0.000871265		00:00:00	0.000522481		00:00:00	3		00:00:00	3
	0.0054989	0.0054989				00:00:00	0.00234795		00:00:00	0.000522481		00:00:00	3		00:00:00	3
	0.0068885	0.0068885				00:00:00	0.00272305		00:00:00	0.000522481		00:00:00	3		00:00:00	3
	0.00729305	0.00729305				00:00:00	0.00592877		00:00:00	0.00086497		00:00:00	3		00:00:00	3
	0.00683121	0.00683121				00:00:00	0.00896756		00:00:00	0.00086497		00:00:00	3		00:00:00	3
	0.00509453	0.00509453				00:00:00	0.0039468		00:00:00	0.00086497		00:00:00	3		00:00:00	3
	0.0040592	0.0040592				00:00:00	0.00233361		00:00:00	0.00086497		00:00:00	3		00:00:00	3
	0.00581354	0.00581354				00:00:00	0.00196484		00:00:00	0.00086497		00:00:00	3		00:00:00	3
	0.00506255	0.00506255				00:00:00	0.00079082		00:00:00	0.000597702		00:00:00	3		00:00:00	3
	0.002495	0.002495				00:00:00	-0.00393744		00:00:00	0.000597702		00:00:00	3		00:00:00	3
	0.00151153	0.00151153				00:00:00	-0.00983973		00:00:00	0.000597702		00:00:00	3		00:00:00	3
	0.00299862	0.00299862				00:00:00	-0.00983973		00:00:00	0.000597702		00:00:00	3		00:00:00	3
	0.00695473	0.00695473				00:00:00	-0.00424384		00:00:00	0.000597702		00:00:00	3		00:00:00	3
	0.00789832	0.00789832				00:00:00	-0.00467544		00:00:00	0.00056945		00:00:00	3		00:00:00	3
	0.00762403	0.00762403				00:00:00	0.000488856		00:00:00	0.00056945		00:00:00	3		00:00:00	3
	0.00931597	0.00931597				00:00:00	0.000488856		00:00:00	0.00056945		00:00:00	3		00:00:00	3
	0.00901908	0.00901908				00:00:00	0.00441443		00:00:00	0.00056945		00:00:00	3		00:00:00	3
	0.00809196	0.00809196				00:00:00	-0.00196188		00:00:00	0.00056945		00:00:00	3		00:00:00	3
	0.00756063	0.00756063				00:00:00	-0.00441262		00:00:00	2.22791e-05		00:00:00	3		00:00:00	3
	0.00616814	0.00616814				00:00:00	-0.00441262		00:00:00	2.22791e-05		00:00:00	3		00:00:00	3
	0.00571628	0.00571628				00:00:00	0.00020835		00:00:00	2.22791e-05		00:00:00	3		00:00:00	3
	0.00525983	0.00525983				00:00:00	-0.00371995		00:00:00	2.22791e-05		00:00:00	3		00:00:00	3
	0.00307206	0.00307206				00:00:00	-0.00302727		00:00:00	2.22791e-05		00:00:00	3		00:00:00	3
	0.0017575	0.0017575				00:00:00	-0.00302727		00:00:00	-0.000624074		00:00:00	3		00:00:00	3
	0.00210155	0.00210155				00:00:00	0.00389465		00:00:00	-0.000624074		00:00:00	3		00:00:00	3
	0.00149574	0.00149574				00:00:00	-0.00348005		00:00:00	-0.000624074		00:00:00	3		00:00:00	3
	0.00091876	0.00091876				00:00:00	0.00253233		00:00:00	-0.000624074		00:00:00	3		00:00:00	3
	0.0021026	0.0021026				00:00:00	0.00253233		00:00:00	-0.000624074		00:00:00	3		00:00:00	3
	0.00542643	0.00542643				00:00:00	0.00882267		00:00:00	-0.000842823		00:00:00	3		00:00:00	3
	0.00862318	0.00862318				00:00:00	-0.00202919		00:00:00	-0.000842823		00:00:00	3		00:00:00	3
	0.00890359	0.00890359				00:00:00	0.00329312		00:00:00	-0.000842823		00:00:00	3		00:00:00	3
	0.00922809	0.00922809				00:00:00	0.00792614		00:00:00	-0.000842823		00:00:00	3		00:00:00	3
	0.00806313	0.00806313				00:00:00	0.00296208		00:00:00	-0.000842823		00:00:00	3		00:00:00	3
	0.00629115	0.00629115				00:00:00	-0.003185		00:00:00	-0.000668777		00:00:00	3		00:00:00	3
	0.00808122	0.00808122				00:00:00	0.00263105		00:00:00	-0.000668777		00:00:00	3		00:00:00	3
	0.00730124	0.00730124				00:00:00	0.00354264		00:00:00	-0.000668777		00:00:00	3		00:00:00	3
	0.00744712	0.00744712				00:00:00	0.00158706		00:00:00	-0.000668777		00:00:00	3		00:00:00	3
	0.0105074	0.0105074				00:00:00	0.000543064		00:00:00	-0.000668777		00:00:00	3		00:00:00	3
	0.00837726	0.00837726				00:00:00	0.000543064		00:00:00	-0.000641836		00:00:00	3		00:00:00	3
	0.0078209	0.0078209				00:00:00	0.00260715		00:00:00	-0.000641836		00:00:00	3		00:00:00	3
	0.00971127	0.00971127				00:00:00	0.00189121		00:00:00	-0.000641836		00:00:00	3		00:00:00	3
	0.00823687	0.00823687				00:00:00	0.00323936		00:00:00	-0.000641836		00:00:00	3		00:00:00	3
	0.00826649	0.00826649				00:00:00	0.00323936		00:00:00	-0.000641836		00:00:00	3		00:00:00	3
	0.00949615	0.00949615				00:00:00	0.00563274		00:00:00	-0.000655068		00:00:00	3		00:00:00	3
	0.0086028	0.0086028				00:00:00	0.00222206		00:00:00	-0.000655068		00:00:00	3		00:00:00	3
	0.0068066	0.0068066				00:00:00	0.00120476		00:00:00	-0.000655068		00:00:00	3		00:00:00	3
	0.00696425	0.00696425				00:00:00	0.00120476		00:00:00	-0.000655068		00:00:00	3		00:00:00	3
	0.00668567	0.00668567				00:00:00	0.00540905		00:00:00	-0.000655068		00:00:00	3		00:00:00	3
	0.00494056	0.00494056				00:00:00	-0.00227441		00:00:00	-0.000898613		00:00:00	3		00:00:00	3
	0.00698963	0.00698963				00:00:00	0.000593373		00:00:00	-0.000898613		00:00:00	3		00:00:00	3
	0.00616879	0.00616879				00:00:00	0.000593373		00:00:00	-0.000898613		00:00:00	3		00:00:00	3
	0.000970295	0.000970295				00:00:00	0.00156316		00:00:00	-0.000898613		00:00:00	3		00:00:00	3
	0.000706378	0.000706378				00:00:00	-0.00396479		00:00:00	-0.000898613		00:00:00	3		00:00:00	3
	0.00128666	0.00128666				00:00:00	0.000368248		00:00:00	-0.000649942		00:00:00	3		00:00:00	3
	2.74746e-05	2.74746e-05				00:00:00	0.00530504		00:00:00	-0.000649942		00:00:00	3		00:00:00	3
	0.000462209	0.000462209				00:00:00	0.00425156		00:00:00	-0.000649942		00:00:00	3		00:00:00	3
	0.00133803	0.00133803				00:00:00	0.00450116		00:00:00	-0.000649942		00:00:00	3		00:00:00	3
	0.000195469	0.000195469				00:00:00	0.00813487		00:00:00	-0.000649942		00:00:00	3		00:00:00	3
	-0.00201706	-0.00201706				00:00:00	0.0104955		00:00:00	-0.000634922		00:00:00	3		00:00:00	3
	-0.0027512	-0.0027512				00:00:00	0.00345877		00:00:00	-0.000634922		00:00:00	3		00:00:00	3
	-0.00414491	-0.00414491				00:00:00	-0.00121733		00:00:00	-0.000634922		00:00:00	3		00:00:00	3
	-0.00423919	-0.00423919				00:00:00	-0.00121733		00:00:00	-0.000634922		00:00:00	3		00:00:00	3
	-0.00370697	-0.00370697				00:00:00	0.00609899		00:00:00	-0.000634922		00:00:00	3		00:00:00	3
	-0.00711615	-0.00711615				00:00:00	0.00081872		00:00:00	-0.000437869		00:00:00	3		00:00:00	3
	-0.00762755	-0.00762755				00:00:00	0.00285477		00:00:00	-0.000437869		00:00:00	3		00:00:00	3
	-0.00556747	-0.00556747				00:00:00	0.00285477		00:00:00	-0.000437869		00:00:00	3		00:00:00	3
	-0.00567665	-0.00567665				00:00:00	0.0082866		00:00:00	-0.000437869		00:00:00	3		00:00:00	3
	-0.00604226	-0.00604226				00:00:00	0.00318413		00:00:00	-0.000437869		00:00:00	3		00:00:00	3
	-0.00701601	-0.00701601				00:00:00	0.0035135		00:00:00	-0.000502242		00:00:00	3		00:00:00	3
	-0.00557618	-0.00557618				00:00:00	0.0035135		00:00:00	-0.000502242		00:00:00	3		00:00:00	3
	-0.00446598	-0.00446598				00:00:00	0.00722252		00:00:00	-0.000502242		00:00:00	3		00:00:00	3
	-0.00585261	-0.00585261				00:00:00	-0.00126218		00:00:00	-0.000502242		00:00:00	3		00:00:00	3
	-0.00504651	-0.00504651				00:00:00	0.00416837		00:00:00	-0.000502242		00:00:00	3		00:00:00	3
	-0.00628003	-0.00628003				00:00:00	0.00416837		00:00:00	-0.000109209		00:00:00	3		00:00:00	3
	-0.00840784	-0.00840784				00:00:00	0.00198343		00:00:00	-0.000109209		00:00:00	3		00:00:00	3
	-0.00688209	-0.00688209				00:00:00	-0.00596908		00:00:00	-0.000109209		00:00:00	3		00:00:00	3
	-0.00591948	-0.00591948				00:00:00	-0.00580171		00:00:00	-0.000109209		00:00:00	3		00:00:00	3
	-0.00656877	-0.00656877				00:00:00	-0.00327878		00:00:00	-0.000109209		00:00:00	3		00:00:00	3
	-0.00683831	-0.00683831				00:00:00	-0.00560291		00:00:00	-8.64398e-05		00:00:00	3		00:00:00	3
	-0.00748532	-0.00748532				00:00:00	-0.00667507		00:00:00	-8.64398e-05		00:00:00	3		00:00:00	3
	-0.00966179	-0.00966179				00:00:00	-0.00540411		00:00:00	-8.64398e-05		00:00:00	3		00:00:00	3
	-0.00931178	-0.00931178				00:00:00	-0.00141507		00:00:00	-8.64398e-05		00:00:00	3		00:00:00	3
	-0.00590809	-0.00590809				00:00:00	-0.0023821		00:00:00	-8.64398e-05		00:00:00	3		00:00:00	3
	-0.00381955	-0.00381955				00:00:00	0.000639903		00:00:00	0.000101553		00:00:00	3		00:00:00	3
	-0.00261901	-0.00261901				00:00:00	0.000639903		00:00:00	0.000101553		00:00:00	3		00:00:00	3
	-0.00333032	-0.00333032				00:00:00	0.00266869		00:00:00	0.000101553		00:00:00	3		00:00:00	3
	-0.00380684	-0.00380684				00:00:00	-0.000910591		00:00:00	0.000101553		00:00:00	3		00:00:00	3
	-0.00455247	-0.00455247				00:00:00	-0.00246108		00:00:00	0.000101553		00:00:00	3		00:00:00	3
	-0.00851681	-0.00851681				00:00:00	-0.00246108		00:00:00	-3.42261e-05		00:00:00	3		00:00:00	3
	-0.00850776	-0.00850776				00:00:00	0.00222392		00:00:00	-3.42261e-05		00:00:00	3		00:00:00	3
	-0.00720926	-0.00720926				00:00:00	-0.00158247		00:00:00	-3.42261e-05		00:00:00	3		00:00:00	3
	-0.00678719	-0.00678719				00:00:00	-0.000703854		00:00:00	-3.42261e-05		00:00:00	3		00:00:00	3
	-0.00313526	-0.00313526				00:00:00	-0.000703854		00:00:00	-3.42261e-05		00:00:00	3		00:00:00	3
	-0.00301437	-0.00301437				00:00:00	0.00819184		00:00:00	-0.000167383		00:00:00	3		00:00:00	3
	-0.00380033	-0.00380033				00:00:00	0.00238828		00:00:00	-0.000167383		00:00:00	3		00:00:00	3
	-0.00339233	-0.00339233				00:00:00	0.0100832		00:00:00	-0.000167383		00:00:00	3		00:00:00	3
	-0.00627472	-0.00627472				00:00:00	0.0100832		00:00:00	-0.000167383		00:00:00	3		00:00:00	3
	-0.0066616	-0.0066616				00:00:00	0.0123464		00:00:00	-0.000167383		00:00:00	3		00:00:00	3
	-0.00397698	-0.00397698				00:00:00	0.00230197		00:00:00	-0.000167383		00:00:00	3		00:00:00	3
	-0.00170684	-0.00170684				00:00:00	0.00636133		00:00:00	-0.000167383		00:00:00	3		00:00:00	3
	-0.00140074	-0.00140074				00:00:00	0.00757037		00:00:00	-0.000167383		00:00:00	3		00:00:00	3
	-0.00200486	-0.00200486				00:00:00	0.00367615		00:00:00	-0.000167383		00:00:00	3		00:00:00	3
	0.000678763	0.000678763				00:00:00	-0.000722716		00:00:00	-0.000167383		00:00:00	3		00:00:00	3
	0.0019839	0.0019839				00:00:00	0.000990974		00:00:00	-6.79624e-05		00:00:00	3		00:00:00	3
	-0.00149285	-0.00149285				00:00:00	0.00246507		00:00:00	-6.79624e-05		00:00:00	3		00:00:00	3
	-0.00482257	-0.00482257				00:00:00	-0.00315234		00:00:00	-6.79624e-05		00:00:00	3		00:00:00	3
	-0.0058177	-0.0058177				00:00:00	-0.00729565		00:00:00	-6.79624e-05		00:00:00	3		00:00:00	3
	-0.00719937	-0.00719937				00:00:00	-0.00729565		00:00:00	-6.79624e-05		00:00:00	3		00:00:00	3
	-0.00836157	-0.00836157				00:00:00	0.00336342		00:00:00	-0.000652088		00:00:00	3		00:00:00	3
	-0.00651283	-0.00651283				00:00:00	-0.000580693		00:00:00	-0.000652088		00:00:00	3		00:00:00	3
	-0.00557872	-0.00557872				00:00:00	0.00613427		00:00:00	-0.000652088		00:00:00	3		00:00:00	3
	-0.00517759	-0.00517759				00:00:00	0.00613427		00:00:00	-0.000652088		00:00:00	3		00:00:00	3
	-0.00479528	-0.00479528				00:00:00	0.0121719		00:00:00	-0.000652088		00:00:00	3		00:00:00	3
	-0.0071123	-0.0071123				00:00:00	0.00787499		00:00:00	-0.000596775		00:00:00	3		00:00:00	3
	-0.00703657	-0.00703657				00:00:00	0.0096157		00:00:00	-0.000596775		00:00:00	3		00:00:00	3
	-0.00672802	-0.00672802				00:00:00	0.0096157		00:00:00	-0.000596775		00:00:00	3		00:00:00	3
	-0.00740692	-0.00740692				00:00:00	0.0139524		00:00:00	-0.000596775		00:00:00	3		00:00:00	3
	-0.00457486	-0.00457486				00:00:00	0.0113429		00:00:00	-0.000596775		00:00:00	3		00:00:00	3
	-0.00142349	-0.00142349				00:00:00	0.00704138		00:00:00	-9.395e-05		00:00:00	3		00:00:00	3
	0.00197076	0.00197076				00:00:00	0.01307		00:00:00	-9.395e-05		00:00:00	3		00:00:00	3
	0.00450568	0.00450568				00:00:00	0.01509		00:00:00	-9.395e-05		00:00:00	3		00:00:00	3
	0.00617297	0.00617297				00:00:00	0.00548473		00:00:00	-9.395e-05		00:00:00	3		00:00:00	3
	0.00717454	0.00717454				00:00:00	0.00548473		00:00:00	-9.395e-05		00:00:00	3		00:00:00	3
	0.00367025	0.00367025				00:00:00	0.00647002		00:00:00	-0.000600351		00:00:00	3		00:00:00	3
	0.00204917	0.00204917				00:00:00	0.00675277		00:00:00	-0.000600351		00:00:00	3		00:00:00	3
	0.00206471	0.00206471				00:00:00	-0.00511138		00:00:00	-0.000600351		00:00:00	3		00:00:00	3
	-0.000825268	-0.000825268				00:00:00	-0.00511138		00:00:00	-0.000600351		00:00:00	3		00:00:00	3
	-0.00348334	-0.00348334				00:00:00	-0.00457212		00:00:00	-0.000600351		00:00:00	3		00:00:00	3
	-0.00599372	-0.00599372				00:00:00	-0.00190107		00:00:00	-0.000340236		00:00:00	3		00:00:00	3
	-0.00450131	-0.00450131				00:00:00	-0.00497419		00:00:00	-0.000340236		00:00:00	3		00:00:00	3
	-0.00117212	-0.00117212				00:00:00	-0.00497419		00:00:00	-0.000340236		00:00:00	3		00:00:00	3
	-0.00109077	-0.00109077				00:00:00	0.000769975		00:00:00	-0.000340236		00:00:00	3		00:00:00	3
	-0.000533441	-0.000533441				00:00:00	0.00768533		00:00:00	-0.000340236		00:00:00	3		00:00:00	3
	0.000796719	0.000796719				00:00:00	0.00715242		00:00:00	-0.000835432		00:00:00	3		00:00:00	3
	0.00204794	0.00204794				00:00:00	0.0146007		00:00:00	-0.000835432		00:00:00	3		00:00:00	3
	0.000563322	0.000563322				00:00:00	0.0146007		00:00:00	-0.000835432		00:00:00	3		00:00:00	3
	-0.00199209	-0.00199209				00:00:00	0.00940182		00:00:00	-0.000835432		00:00:00	3		00:00:00	3
	-0.0030888	-0.0030888				00:00:00	0.00389907		00:00:00	-0.000835432		00:00:00	3		00:00:00	3
	-0.00524665	-0.00524665				00:00:00	0.00420295		00:00:00	-0.000470413		00:00:00	3		00:00:00	3
	-0.00366098	-0.00366098				00:00:00	0.00580353		00:00:00	-0.000470413		00:00:00	3		00:00:00	3
	-0.00123541	-0.00123541				00:00:00	0.00150382		00:00:00	-0.000470413		00:00:00	3		00:00:00	3
	-0.000489648	-0.000489648				00:00:00	-0.00329415		00:00:00	-0.000470413		00:00:00	3		00:00:00	3
	0.00149355	0.00149355				00:00:00	-0.00119531		00:00:00	-0.000470413		00:00:00	3		00:00:00	3
	-0.000472864	-0.000472864				00:00:00	0.00585327		00:00:00	-0.000706209		00:00:00	3		00:00:00	3
	-0.00198731	-0.00198731				00:00:00	0.00148677		00:00:00	-0.000706209		00:00:00	3		00:00:00	3
	-0.0022994	-0.0022994				00:00:00	0.00148677		00:00:00	-0.000706209		00:00:00	3		00:00:00	3
	-0.00404798	-0.00404798				00:00:00	0.00792783		00:00:00	-0.000706209		00:00:00	3		00:00:00	3
	-0.0029691	-0.0029691				00:00:00	0.0129272		00:00:00	-0.000706209		00:00:00	3		00:00:00	3
	-0.00310583	-0.00310583				00:00:00	0.00288021		00:00:00	-0.000995172		00:00:00	3		00:00:00	3
	-0.00344021	-0.00344021				00:00:00	0.00288021		00:00:00	-0.000995172		00:00:00	3		00:00:00	3
	-0.00375115	-0.00375115				00:00:00	0.00636771		00:00:00	-0.000995172		00:00:00	3		00:00:00	3
	-0.00485485	-0.00485485				00:00:00	0.00394226		00:00:00	-0.000995172		00:00:00	3		00:00:00	3
	-0.0037844	-0.0037844				00:00:00	-0.0023856		00:00:00	-0.000995172		00:00:00	3		00:00:00	3
	-0.0049543	-0.0049543				00:00:00	-0.0023856		00:00:00	-0.0011151		00:00:00	3		00:00:00	3
	-0.00451509	-0.00451509				00:00:00	0.00151682		00:00:00	-0.0011151		00:00:00	3		00:00:00	3
	-0.00314741	-0.00314741				00:00:00	-0.000523606		00:00:00	-0.0011151		00:00:00	3		00:00:00	3
	-0.00386378	-0.00386378				00:00:00	-0.00521624		00:00:00	-0.0011151		00:00:00	3		00:00:00	3
	-0.00164439	-0.00164439				00:00:00	-0.00256403		00:00:00	-0.0011151		00:00:00	3		00:00:00	3
	-0.00254944	-0.00254944				00:00:00	-0.00256403		00:00:00	-0.00158204		00:00:00	3		00:00:00	3
	-0.00360972	-0.00360972				00:00:00	-0.00495584		00:00:00	-0.00158204		00:00:00	3		00:00:00	3
	-0.000278073	-0.000278073				00:00:00	-0.0112481		00:00:00	-0.00158204		00:00:00	3		00:00:00	3
	0.00155225	0.00155225				00:00:00	-0.00734765		00:00:00	-0.00158204		00:00:00	3		00:00:00	3
	0.00288391	0.00288391				00:00:00	-0.00276841		00:00:00	-0.00158204		00:00:00	3		00:00:00	3
	0.00324397	0.00324397				00:00:00	-0.00575505		00:00:00	-0.00129224		00:00:00	3		00:00:00	3
	0.00400449	0.00400449				00:00:00	-0.0138802		00:00:00	-0.00129224		00:00:00	3		00:00:00	3
	0.00411537	0.00411537				00:00:00	-0.00416245		00:00:00	-0.00129224		00:00:00	3		00:00:00	3
	0.00211289	0.00211289				00:00:00	-0.00344158		00:00:00	-0.00129224		00:00:00	3		00:00:00	3
	0.00148709	0.00148709				00:00:00	-0.00742105		00:00:00	-0.00129224		00:00:00	3		00:00:00	3
	0.000475363	0.000475363				00:00:00	-0.00742105		00:00:00	-0.00153805		00:00:00	3		00:00:00	3
	0.00237074	0.00237074				00:00:00	-0.00377408		00:00:00	-0.00153805		00:00:00	3		00:00:00	3
	0.00417522	0.00417522				00:00:00	-6.30266e-05		00:00:00	-0.00153805		00:00:00	3		00:00:00	3
	0.00311251	0.00311251				00:00:00	-0.00263609		00:00:00	-0.00153805		00:00:00	3		00:00:00	3
	0.00519433	0.00519433				00:00:00	-0.00263609		00:00:00	-0.00153805		00:00:00	3		00:00:00	3
	0.00526947	0.00526947				00:00:00	-0.00117998		00:00:00	-0.0013528		00:00:00	3		00:00:00	3
	0.00408545	0.00408545				00:00:00	0.00359198		00:00:00	-0.0013528		00:00:00	3		00:00:00	3
	0.00297789	0.00297789				00:00:00	0.00233628		00:00:00	-0.0013528		00:00:00	3		00:00:00	3
	0.000956397	0.000956397				00:00:00	0.00233628		00:00:00	-0.0013528		00:00:00	3		00:00:00	3
	0.00137795	0.00137795				00:00:00	0.00836393		00:00:00	-0.0013528		00:00:00	3		00:00:00	3
	-0.00130811	-0.00130811				00:00:00	0.00464732		00:00:00	-0.00164093		00:00:00	3		00:00:00	3
	-0.0024089	-0.0024089				00:00:00	7.19118e-05		00:00:00	-0.00164093		00:00:00	3		00:00:00	3
	-0.000533132	-0.000533132				00:00:00	0.000930712		00:00:00	-0.00164093		00:00:00	3		00:00:00	3
	-0.00153699	-0.00153699				00:00:00	0.000930712		00:00:00	-0.00164093		00:00:00	3		00:00:00	3
	-0.000186002	-0.000186002				00:00:00	-0.00235704		00:00:00	-0.00164093		00:00:00	3		00:00:00	3
	0.00168172	0.00168172				00:00:00	-0.00709926		00:00:00	-0.00189163		00:00:00	3		00:00:00	3
	0.003499	0.003499				00:00:00	-0.00564479		00:00:00	-0.00189163		00:00:00	3		00:00:00	3
	0.0041149	0.0041149				00:00:00	0.00436647		00:00:00	-0.00189163		00:00:00	3		00:00:00	3
	0.00329683	0.00329683				00:00:00	-0.00553179		00:00:00	-0.00189163		00:00:00	3		00:00:00	3
	0.00342269	0.00342269				00:00:00	-0.0138077		00:00:00	-0.00189163		00:00:00	3		00:00:00	3
	-0.00180497	-0.00180497				00:00:00	-0.00541879		00:00:00	-0.00245		00:00:00	3		00:00:00	3
	-0.00276044	-0.00276044				00:00:00	0.00176098		00:00:00	-0.00245		00:00:00	3		00:00:00	3
	0.000707652	0.000707652				00:00:00	-0.0128313		00:00:00	-0.00245		00:00:00	3		00:00:00	3
	-0.00111854	-0.00111854				00:00:00	-0.0128313		00:00:00	-0.00245		00:00:00	3		00:00:00	3
	0.000872945	0.000872945				00:00:00	-0.00163361		00:00:00	-0.00245		00:00:00	3		00:00:00	3
	0.00252775	0.00252775				00:00:00	0.00373683		00:00:00	-0.00223745		00:00:00	3		00:00:00	3
	0.00218458	0.00218458				00:00:00	-0.00195836		00:00:00	-0.00223745		00:00:00	3		00:00:00	3
	0.00305445	0.00305445				00:00:00	-0.00195836		00:00:00	-0.00223745		00:00:00	3		00:00:00	3
	0.000292951	0.000292951				00:00:00	0.00675632		00:00:00	-0.00223745		00:00:00	3		00:00:00	3
	-0.00180345	-0.00180345				00:00:00	-0.00193387		00:00:00	-0.00223745		00:00:00	3		00:00:00	3
	-0.004051	-0.004051				00:00:00	-0.00740439		00:00:00	-0.001485		00:00:00	3		00:00:00	3
	-0.00363051	-0.00363051				00:00:00	-0.00740439		00:00:00	-0.001485		00:00:00	3		00:00:00	3
	-0.000623425	-0.000623425				00:00:00	-0.0106241		00:00:00	-0.001485		00:00:00	3		00:00:00	3
	0.000457047	0.000457047				00:00:00	-0.00820116		00:00:00	-0.001485		00:00:00	3		00:00:00	3
	0.00426449	0.00426449				00:00:00	-0.00725007		00:00:00	-0.001485		00:00:00	3		00:00:00	3
	0.00505814	0.00505814				00:00:00	-0.00577826		00:00:00	-0.0013286		00:00:00	3		00:00:00	3
	0.00632481	0.00632481				00:00:00	-0.00577826		00:00:00	-0.0013286		00:00:00	3		00:00:00	3
	0.0113846	0.0113846				00:00:00	-0.00433973		00:00:00	-0.0013286		00:00:00	3		00:00:00	3
	0.0143764	0.0143764				00:00:00	-0.00335373		00:00:00	-0.0013286		00:00:00	3		00:00:00	3
	0.0195607	0.0195607				00:00:00	-0.0029012		00:00:00	-0.0013286		00:00:00	3		00:00:00	3
	0.0204727	0.0204727				00:00:00	-0.0029012		00:00:00	-0.000212563		00:00:00	3		00:00:00	3
	0.0183751	0.0183751				00:00:00	-0.00116702		00:00:00	-0.000212563		00:00:00	3		00:00:00	3
	0.0163518	0.0163518				00:00:00	-0.00329846		00:00:00	-0.000212563		00:00:00	3		00:00:00	3
	0.00927811	0.00927811				00:00:00	0.000567168		00:00:00	-0.000212563		00:00:00	3		00:00:00	3
	0.00505937	0.00505937				00:00:00	0.00709126		00:00:00	-0.000212563		00:00:00	3		00:00:00	3
	0.000943074	0.000943074				00:00:00	0.00265155		00:00:00	-0.000997437		00:00:00	3		00:00:00	3
	-0.00193575	-0.00193575				00:00:00	-0.00332202		00:00:00	-0.000997437		00:00:00	3		00:00:00	3
	-0.00100451	-0.00100451				00:00:00	0.00473594		00:00:00	-0.000997437		00:00:00	3		00:00:00	3
	-0.0030561	-0.0030561				00:00:00	0.0104583		00:00:00	-0.000997437		00:00:00	3		00:00:00	3
	-0.00325326	-0.00325326				00:00:00	0.00230619		00:00:00	-0.000997437		00:00:00	3		00:00:00	3
	-0.00485287	-0.00485287				00:00:00	0.00230619		00:00:00	-0.000908984		00:00:00	3		00:00:00	3
	-0.00560349	-0.00560349				00:00:00	0.00879307		00:00:00	-0.000908984		00:00:00	3		00:00:00	3
	-0.00380542	-0.00380542				00:00:00	0.0122114		00:00:00	-0.000908984		00:00:00	3		00:00:00	3
	-0.00573625	-0.00573625				00:00:00	0.00182807		00:00:00	-0.000908984		00:00:00	3		00:00:00	3
	-0.00312899	-0.00312899				00:00:00	0.00182807		00:00:00	-0.000908984		00:00:00	3		00:00:00	3
	-0.00136287	-0.00136287				00:00:00	0.00490058		00:00:01	0.000220882		00:00:01	3		00:00:01	3
	-0.00210398	-0.00210398				00:00:01	0.0034971		00:00:01	0.000220882		00:00:01	3		00:00:01	3
	-0.00130549	-0.00130549				00:00:01	-0.00168658		00:00:01	0.000220882		00:00:01	3		00:00:01	3
	-0.00396294	-0.00396294				00:00:01	-0.00168658		00:00:01	0.000220882		00:00:01	3		00:00:01	3
	-0.00265781	-0.00265781				00:00:01	0.00209362		00:00:01	0.000220882		00:00:01	3		00:00:01	3
	-0.00149626	-0.00149626				00:00:01	0.00349689		00:00:01	0.000385033		00:00:01	3		00:00:01	3
	-0.00193809	-0.00193809				00:00:01	0.000798045		00:00:01	0.000385033		00:00:01	3		00:00:01	3
	-0.00142607	-0.00142607				00:00:01	0.00490016		00:00:01	0.000385033		00:00:01	3		00:00:01	3
	-0.00487074	-0.00487074				00:00:01	0.00490016		00:00:01	0.000385033		00:00:01	3		00:00:01	3
	-0.00362755	-0.00362755				00:00:01	0.00331948		00:00:01	0.000385033		00:00:01	3		00:00:01	3
	-0.00282568	-0.00282568				00:00:01	-0.00298547		00:00:01	0.000454651		00:00:01	3		00:00:01	3
	-0.00264914	-0.00264914				00:00:01	0.0017388		00:00:01	0.000454651		00:00:01	3		00:00:01	3
	0.00177782	0.00177782				00:00:01	0.00514537		00:00:01	0.000454651		00:00:01	3		00:00:01	3
	-0.000507963	-0.000507963				00:00:01	-0.000892668		00:00:01	0.000454651		00:00:01	3		00:00:01	3
	-0.00275747	-0.00275747				00:00:01	-0.00729345		00:00:01	0.000454651		00:00:01	3		00:00:01	3
	-0.00251241	-0.00251241				00:00:01	-0.00352414		00:00:01	0.000459539		00:00:01	3		00:00:01	3
	-0.00235387	-0.00235387				00:00:01	0.00451079		00:00:01	0.000459539		00:00:01	3		00:00:01	3
	-0.00197347	-0.00197347				00:00:01	-0.00624512		00:00:01	0.000459539		00:00:01	3		00:00:01	3
	-0.00372392	-0.00372392				00:00:01	-0.00624512		00:00:01	0.000459539		00:00:01	3		00:00:01	3
	-0.000591376	-0.000591376				00:00:01	0.000135712		00:00:01	0.000459539		00:00:01	3		00:00:01	3
	-0.0021768	-0.0021768				00:00:01	0.00258061		00:00:01	-2.31397e-05		00:00:01	3		00:00:01	3
	-0.00674888	-0.00674888				00:00:01	-0.00848239		00:00:01	-2.31397e-05		00:00:01	3		00:00:01	3
	-0.00363297	-0.00363297				00:00:01	-0.00848239		00:00:01	-2.31397e-05		00:00:01	3		00:00:01	3
	-0.00295019	-0.00295019				00:00:01	-0.00256898		00:00:01	-2.31397e-05		00:00:01	3		00:00:01	3
	-0.00210217	-0.00210217				00:00:01	-0.00377699		00:00:01	-2.31397e-05		00:00:01	3		00:00:01	3
	-0.00271557	-0.00271557				00:00:01	-0.00752612		00:00:01	0.000397908		00:00:01	3		00:00:01	3
	-0.00514515	-0.00514515				00:00:01	-0.00752612		00:00:01	0.000397908		00:00:01	3		00:00:01	3
	-0.00468571	-0.00468571				00:00:01	-0.004985		00:00:01	0.000397908		00:00:01	3		00:00:01	3
	-0.00654224	-0.00654224				00:00:01	-0.0060268		00:00:01	0.000397908		00:00:01	3		00:00:01	3
	-0.00473551	-0.00473551				00:00:01	-0.00778587		00:00:01	0.000397908		00:00:01	3		00:00:01	3
	-0.00340231	-0.00340231				00:00:01	-0.0070686		00:00:01	-0.000701917		00:00:01	3		00:00:01	3
	-0.00216298	-0.00216298				00:00:01	-0.0070686		00:00:01	-0.000701917		00:00:01	3		00:00:01	3
	0.0023216	0.0023216				00:00:01	-0.00995241		00:00:01	-0.000701917		00:00:01	3		00:00:01	3
	0.00132782	0.00132782				00:00:01	-0.0127836		00:00:01	-0.000701917		00:00:01	3		00:00:01	3
	0.00340429	0.00340429				00:00:01	-0.0128362		00:00:01	-0.000701917		00:00:01	3		00:00:01	3
	0.00546595	0.00546595				00:00:01	-0.00400292		00:00:01	-6.28364e-05		00:00:01	3		00:00:01	3
	0.00488539	0.00488539				00:00:01	-0.00866912		00:00:01	-6.28364e-05		00:00:01	3		00:00:01	3
	0.00606132	0.00606132				00:00:01	-0.0108251		00:00:01	-6.28364e-05		00:00:01	3		00:00:01	3
	0.00318945	0.00318945				00:00:01	-0.00450204		00:00:01	-6.28364e-05		00:00:01	3		00:00:01	3
	0.00449443	0.00449443				00:00:01	0.000956528		00:00:01	-6.28364e-05		00:00:01	3		00:00:01	3
	0.00645171	0.00645171				00:00:01	-0.0104403		00:00:01	9.52352e-05		00:00:01	3		00:00:01	3
	0.00745751	0.00745751				00:00:01	-0.0104403		00:00:01	9.52352e-05		00:00:01	3		00:00:01	3
	0.00916784	0.00916784				00:00:01	-0.00432657		00:00:01	9.52352e-05		00:00:01	3		00:00:01	3
	0.00561452	0.00561452				00:00:01	0.000351227		00:00:01	9.52352e-05		00:00:01	3		00:00:01	3
	0.00882995	0.00882995				00:00:01	-0.0126254		00:00:01	9.52352e-05		00:00:01	3		00:00:01	3
	0.0107247	0.0107247				00:00:01	-0.0126254		00:00:01	-0.000305546		00:00:01	3		00:00:01	3
	0.00792567	0.00792567				00:00:01	-0.00867476		00:00:01	-0.000305546		00:00:01	3		00:00:01	3
	0.00868769	0.00868769				00:00:01	-0.00607101		00:00:01	-0.000305546		00:00:01	3		00:00:01	3
	0.00732653	0.00732653				00:00:01	-0.0113303		00:00:01	-0.000305546		00:00:01	3		00:00:01	3
	0.011119	0.011119				00:00:01	-0.0113303		00:00:01	-0.000305546		00:00:01	3		00:00:01	3
	0.0102566	0.0102566				00:00:01	-0.00346727		00:00:01	0.00045036		00:00:01	3		00:00:01	3
	0.00776774	0.00776774				00:00:01	-0.00494279		00:00:01	0.00045036		00:00:01	3		00:00:01	3
	0.0127955	0.0127955				00:00:01	-0.0105747		00:00:01	0.00045036		00:00:01	3		00:00:01	3
	0.0103266	0.0103266				00:00:01	-0.0064183		00:00:01	0.00045036		00:00:01	3		00:00:01	3
	0.0117657	0.0117657				00:00:01	-0.0064183		00:00:01	0.00045036		00:00:01	3		00:00:01	3
	0.0120295	0.0120295				00:00:01	-0.00559821		00:00:01	-0.000741852		00:00:01	3		00:00:01	3
	0.00863076	0.00863076				00:00:01	-0.00989038		00:00:01	-0.000741852		00:00:01	3		00:00:01	3
	0.0120269	0.0120269				00:00:01	-0.00477812		00:00:01	-0.000741852		00:00:01	3		00:00:01	3
	0.00640472	0.00640472				00:00:01	0.00585593		00:00:01	-0.000741852		00:00:01	3		00:00:01	3
	0.00377017	0.00377017				00:00:01	0.0020932		00:00:01	-0.000741852		00:00:01	3		00:00:01	3
	0.00528354	0.00528354				00:00:01	-0.000248778		00:00:01	0.000751959		00:00:01	3		00:00:01	3
	0.00431279	0.00431279				00:00:01	0.00896453		00:00:01	0.000751959		00:00:01	3		00:00:01	3
	0.00760722	0.00760722				00:00:01	0.013345		00:00:01	0.000751959		00:00:01	3		00:00:01	3
	0.00375043	0.00375043				00:00:01	0.00511866		00:00:01	0.000751959		00:00:01	3		00:00:01	3
	0.00423789	0.00423789				00:00:01	0.00511866		00:00:01	0.000751959		00:00:01	3		00:00:01	3
	0.004781	0.004781				00:00:01	0.0122755		00:00:01	-0.000230087		00:00:01	3		00:00:01	3
	-6.23903e-05	-6.23903e-05				00:00:01	0.00843632		00:00:01	-0.000230087		00:00:01	3		00:00:01	3
	0.00257594	0.00257594				00:00:01	-0.00113934		00:00:01	-0.000230087		00:00:01	3		00:00:01	3
	-0.000726686	-0.000726686				00:00:01	-0.00113934		00:00:01	-0.000230087		00:00:01	3		00:00:01	3
	-0.00234192	-0.00234192				00:00:01	-0.00293156		00:00:01	-0.000230087		00:00:01	3		00:00:01	3
	-0.00272369					00:00:01	-0.00335695		00:00:01	0.000907885		00:00:01	3		00:00:01	3
	-0.00591051					00:00:01	-0.0047286		00:00:01	0.000907885		00:00:01	3		00:00:01	3
	-0.00439939					00:00:01	-0.0047286		00:00:01	0.000907885		00:00:01	3		00:00:01	3
	-0.0105937					00:00:01	-0.00378234		00:00:01	0.000907885		00:00:01	3		00:00:01	3
	-0.0107325					00:00:01	-0.00651761		00:00:01	0.000907885		00:00:01	3		00:00:01	3
	-0.00957791					00:00:01	-0.00981693		00:00:01	-0.000149621		00:00:01	3		00:00:01	3
	-0.0137684					00:00:01	-0.00925287		00:00:01	-0.000149621		00:00:01	3		00:00:01	3
	-0.0101625					00:00:01	-0.00925287		00:00:01	-0.000149621		00:00:01	3		00:00:01	3
	-0.0119966					00:00:01	-0.00708448		00:00:01	-0.000149621		00:00:01	3		00:00:01	3
	-0.00772635					00:00:01	-0.0107761		00:00:01	-0.000236763		00:00:01	3		00:00:01	3
	-0.00279223					00:00:01	-0.0049161		00:00:01	-0.000236763		00:00:01	3		00:00:01	3
	-0.00457725					00:00:01	-0.0049161		00:00:01	-0.000236763		00:00:01	3		00:00:01	3
	-0.000499283					00:00:01	-0.0018141		00:00:01	-0.000236763		00:00:01	3		00:00:01	3
	-0.00414934					00:00:01	-0.0104084		00:00:01	-0.000236763		00:00:01	3		00:00:01	3
	-0.00123239					00:00:01	-0.00446991		00:00:01	0.00126456		00:00:01	3		00:00:01	3
	0.000411934					00:00:01	0.00065038		00:00:01	0.00126456		00:00:01	3		00:00:01	3
	-0.0044099					00:00:01	0.00065038		00:00:01	0.00126456		00:00:01	3		00:00:01	3
	-0.00062552					00:00:01	-0.000263727		00:00:01	0.00126456		00:00:01	3		00:00:01	3
	-0.00901269					00:00:01	0.00626927		00:00:01	0.00126456		00:00:01	3		00:00:01	3
	-0.00785509					00:00:01	0.0079918		00:00:01	0.000311242		00:00:01	3		00:00:01	3
	-0.00443244					00:00:01	0.0079918		00:00:01	0.000311242		00:00:01	3		00:00:01	3
	-0.0116908					00:00:01	0.00414703		00:00:01	0.000311242		00:00:01	3		00:00:01	3
	-0.00350637					00:00:01	0.00539676		00:00:01	0.000311242		00:00:01	3		00:00:01	3
	-0.00419259					00:00:01	0.0114527		00:00:01	0.000311242		00:00:01	3		00:00:01	3
	-0.00150001					00:00:01	0.0114527		00:00:01	0.0013213		00:00:01	3		00:00:01	3
	0.00197274					00:00:01	0.00440451		00:00:01	0.0013213		00:00:01	3		00:00:01	3
	-0.00612121					00:00:01	0.00692844		00:00:01	0.0013213		00:00:01	3		00:00:01	3
	-0.000351206					00:00:01	0.0134391		00:00:01	0.0013213		00:00:01	3		00:00:01	3
	-0.00583309					00:00:01	0.00760496		00:00:01	0.0013213		00:00:01	3		00:00:01	3
	-0.00569803					00:00:01	0.00228504		00:00:01	-0.000209464		00:00:01	3		00:00:01	3
	-0.000900563					00:00:01	0.00828148		00:00:01	-0.000209464		00:00:01	3		00:00:01	3
	-0.00677185					00:00:01	0.0160179		00:00:01	-0.000209464		00:00:01	3		00:00:01	3
	0.00167697					00:00:01	0.00448109		00:00:01	-0.000209464		00:00:01	3		00:00:01	3
	-0.00561726					00:00:01	0.0116703		00:00:01	-0.000209464		00:00:01	3		00:00:01	3
	-0.00485689					00:00:01	0.0116703		00:00:01	-0.000428213		00:00:01	3		00:00:01	3
	-0.00150524					00:00:01	0.0153645		00:00:01	-0.000428213		00:00:01	3		00:00:01	3
	-0.0151989					00:00:01	-0.00171453		00:00:01	-0.000428213		00:00:01	3		00:00:01	3
	-0.0032173					00:00:01	0.0015033		00:00:01	-0.000428213		00:00:01	3		00:00:01	3
	-0.00890204					00:00:01	0.00308278		00:00:01	-0.000428213		00:00:01	3		00:00:01	3
	-0.0105051					00:00:01	0.00308278		00:00:01	-0.00111534		00:00:01	3		00:00:01	3
	-0.00107008					00:00:01	-0.00904669		00:00:01	-0.00111534		00:00:01	3		00:00:01	3
	-0.011783					00:00:01	-0.00369689		00:00:01	-0.00111534		00:00:01	3		00:00:01	3
	0.00382793					00:00:01	0.00225075		00:00:01	-0.00111534		00:00:01	3		00:00:01	3
	-0.00174165					00:00:01	0.00225075		00:00:01	-0.00111534		00:00:01	3		00:00:01	3
	-0.00108489					00:00:01	-0.00435783		00:00:01	-0.0015514		00:00:01	3		00:00:01	3
	0.0108415					00:00:01	0.000281016		00:00:01	-0.0015514		00:00:01	3		00:00:01	3
	-0.00952602					00:00:01	0.00283392		00:00:01	-0.0015514		00:00:01	3		00:00:01	3
	0.00919782					00:00:01	0.00283392		00:00:01	-0.0015514		00:00:01	3		00:00:01	3
	-0.00376523					00:00:01	-0.00451122		00:00:01	-0.0015514		00:00:01	3		00:00:01	3
	-0.00764216					00:00:01	2.51637e-05		00:00:01	-0.000742329		00:00:01	3		00:00:01	3
	0.0164347					00:00:01	0.00404814		00:00:01	-0.000742329		00:00:01	3		00:00:01	3
	-0.0211812					00:00:01	0.000924883		00:00:01	-0.000742329		00:00:01	3		00:00:01	3
	0.0185446					00:00:01	-0.0014134		00:00:01	-0.000742329		00:00:01	3		00:00:01	3
	-0.000980519					00:00:01	0.0018246		00:00:01	-0.000742329		00:00:01	3		00:00:01	3
	-0.0360297					00:00:01	0.00722266		00:00:01	-0.00238563		00:00:01	3		00:00:01	3
	0.119488					00:00:01	0.00148731		00:00:01	-0.00238563		00:00:01	3		00:00:01	3
	0.0794768					00:00:01	0.00645342		00:00:01	-0.00238563		00:00:01	3		00:00:01	3
	-0.0468555					00:00:01	0.00645342		00:00:01	-0.00238563		00:00:01	3		00:00:01	3
	0.0210614					00:00:01	0.00804923		00:00:01	-0.00238563		00:00:01	3		00:00:01	3
	0.00237896					00:00:01	0.00209937		00:00:01	-0.002468		00:00:01	3		00:00:01	3
	-0.0157639					00:00:01	0.00570503		00:00:01	-0.002468		00:00:01	3		00:00:01	3
	0.013902					00:00:01	0.00995722		00:00:01	-0.002468		00:00:01	3		00:00:01	3
	-0.0174595					00:00:01	0.00995722		00:00:01	-0.002468		00:00:01	3		00:00:01	3
	0.000710386					00:00:01	0.00526242		00:00:01	-0.002468		00:00:01	3		00:00:01	3
	-0.00350852					00:00:01	0.00780902		00:00:01	-0.0024078		00:00:01	3		00:00:01	3
	-0.0123716					00:00:01	0.0140502		00:00:01	-0.0024078		00:00:01	3		00:00:01	3
	0.0056919					00:00:01	0.0140502		00:00:01	-0.0024078		00:00:01	3		00:00:01	3
	-0.0121885					00:00:01	0.00265053		00:00:01	-0.0024078		00:00:01	3		00:00:01	3
	-0.00165221					00:00:01	0.00539758		00:00:01	-0.0024078		00:00:01	3		00:00:01	3
	-0.0043538					00:00:01	0.00937747		00:00:01	-7.76183e-05		00:00:01	3		00:00:01	3
	-0.0112194					00:00:01	0.00937747		00:00:01	-7.76183e-05		00:00:01	3		00:00:01	3
	0.00206443					00:00:01	-0.00352538		00:00:01	-7.76183e-05		00:00:01	3		00:00:01	3
	-0.0115024					00:00:01	0.00258062		00:00:01	-7.76183e-05		00:00:01	3		00:00:01	3
	-0.00164902					00:00:01	0.00722343		00:00:01	-7.76183e-05		00:00:01	3		00:00:01	3
	0.00202462					00:00:01	0.00153331		00:00:01	-0.000545872		00:00:01	3		00:00:01	3
	-0.00222914					00:00:01	-0.00373468		00:00:01	-0.000545872		00:00:01	3		00:00:01	3
	0.00785418					00:00:01	0.000485998		00:00:01	-0.000545872		00:00:01	3		00:00:01	3
	-0.00395633					00:00:01	0.00466156		00:00:01	-0.000545872		00:00:01	3		00:00:01	3
	0.00169235					00:00:01	-0.00545328		00:00:01	-0.000545872		00:00:01	3		00:00:01	3
	0.00402809					00:00:01	-0.000411388		00:00:01	-0.00154294		00:00:01	3		00:00:01	3
	-0.00249853					00:00:01	-0.000411388		00:00:01	-0.00154294		00:00:01	3		00:00:01	3
	0.00367608					00:00:01	0.00373489		00:00:01	-0.00154294		00:00:01	3		00:00:01	3
	-0.00704654					00:00:01	-0.00663054		00:00:01	-0.00154294		00:00:01	3		00:00:01	3
	-0.00469747					00:00:01	-0.00302808		00:00:01	-0.00154294		00:00:01	3		00:00:01	3
	-0.0031672					00:00:01	0.00388386		00:00:01	0.000438677		00:00:01	3		00:00:01	3
	-0.00825558					00:00:01	0.00388386		00:00:01	0.000438677		00:00:01	3		00:00:01	3
	0.000995272					00:00:01	-0.00648109		00:00:01	0.000438677		00:00:01	3		00:00:01	3
	-0.00464486					00:00:01	-0.00067984		00:00:01	0.000438677		00:00:01	3		00:00:01	3
	-0.00555329					00:00:01	0.00405749		00:00:01	0.000438677		00:00:01	3		00:00:01	3
	-0.00456296					00:00:01	0.00405749		00:00:01	-0.000690116		00:00:01	3		00:00:01	3
	-0.00912322					00:00:01	-0.00939214		00:00:01	-0.000690116		00:00:01	3		00:00:01	3
	-0.00302783					00:00:01	-0.00455451		00:00:01	-0.000690116		00:00:01	3		00:00:01	3
	-0.00329295					00:00:01	0.00175632		00:00:01	-0.000690116		00:00:01	3		00:00:01	3
	-0.00132235					00:00:01	0.00175632		00:00:01	-0.000690116		00:00:01	3		00:00:01	3
	-0.00155971					00:00:01	-0.0119698		00:00:01	8.16453e-05		00:00:01	3		00:00:01	3
	-0.00283688					00:00:01	-0.00663411		00:00:01	8.16453e-05		00:00:01	3		00:00:01	3
	0.00167566					00:00:01	0.00358291		00:00:01	8.16453e-05		00:00:01	3		00:00:01	3
	-0.00302875					00:00:01	-0.00675873		00:00:01	8.16453e-05		00:00:01	3		00:00:01	3
	-0.00309739					00:00:01	-0.0138043		00:00:01	8.16453e-05		00:00:01	3		00:00:01	3
	-0.00696594					00:00:01	-0.00688334		00:00:01	-0.000699295		00:00:01	3		00:00:01	3
	-0.012116					00:00:01	-5.56579e-05		00:00:01	-0.000699295		00:00:01	3		00:00:01	3
	-0.00854839					00:00:01	-0.00571512		00:00:01	-0.000699295		00:00:01	3		00:00:01	3
	-0.0121662					00:00:01	-0.00454689		00:00:01	-0.000699295		00:00:01	3		00:00:01	3
	-0.0106581					00:00:01	-0.00454689		00:00:01	-0.000699295		00:00:01	3		00:00:01	3
	-0.0104442					00:00:01	0.000733139		00:00:01	-0.000599278		00:00:01	3		00:00:01	3
	-0.00921011					00:00:01	-0.00691891		00:00:01	-0.000599278		00:00:01	3		00:00:01	3
	-0.0020661					00:00:01	0.000968387		00:00:01	-0.000599278		00:00:01	3		00:00:01	3
	-0.00519592					00:00:01	0.000968387		00:00:01	-0.000599278		00:00:01	3		00:00:01	3
	-0.00141361					00:00:01	0.00183834		00:00:01	-0.000599278		00:00:01	3		00:00:01	3
	-0.000260691	-0.000260691				00:00:01	-0.00700268		00:00:01	-0.000599278		00:00:01	3		00:00:01	3
	-0.00464186	-0.00464186				00:00:01	-0.0058258		00:00:01	-0.000599278		00:00:01	3		00:00:01	3
	-0.00201653	-0.00201653				00:00:01	0.000230782		00:00:01	-0.000599278		00:00:01	3		00:00:01	3
	-0.0057669	-0.0057669				00:00:01	0.000230782		00:00:01	-0.000599278		00:00:01	3		00:00:01	3
	-0.00432978	-0.00432978				00:00:01	-0.0100841		00:00:01	-0.000599278		00:00:01	3		00:00:01	3
	-0.0034296	-0.0034296				00:00:01	-0.00751117		00:00:01	-0.00118567		00:00:01	3		00:00:01	3
	-0.0047251	-0.0047251				00:00:01	-0.00264283		00:00:01	-0.00118567		00:00:01	3		00:00:01	3
	-0.000153934	-0.000153934				00:00:01	-0.00264283		00:00:01	-0.00118567		00:00:01	3		00:00:01	3
	-0.00202806	-0.00202806				00:00:01	-0.0150597		00:00:01	-0.00118567		00:00:01	3		00:00:01	3
	0.00301115	0.00301115				00:00:01	-0.00890645		00:00:01	-0.00118567		00:00:01	3		00:00:01	3
	0.00843758	0.00843758				00:00:01	-0.0032122		00:00:01	-0.00166251		00:00:01	3		00:00:01	3
	0.0121856	0.0121856				00:00:01	-0.0032122		00:00:01	-0.00166251		00:00:01	3		00:00:01	3
	0.0215595	0.0215595				00:00:01	-0.0130549		00:00:01	-0.00166251		00:00:01	3		00:00:01	3
	0.0187465	0.0187465				00:00:01	-0.00712896		00:00:01	-0.00166251		00:00:01	3		00:00:01	3
	0.0163354	0.0163354				00:00:01	-0.00292143		00:00:01	-0.00166251		00:00:01	3		00:00:01	3
	0.0135963	0.0135963				00:00:01	-0.00433867		00:00:01	-0.00166966		00:00:01	3		00:00:01	3
	0.00563977	0.00563977				00:00:01	-0.00851033		00:00:01	-0.00166966		00:00:01	3		00:00:01	3
	0.00125678	0.00125678				00:00:01	-0.00154838		00:00:01	-0.00166966		00:00:01	3		00:00:01	3
	-0.00506007	-0.00506007				00:00:01	0.000687452		00:00:01	-0.00166966		00:00:01	3		00:00:01	3
	-0.00205918	-0.00205918				00:00:01	-0.00473704		00:00:01	-0.00166966		00:00:01	3		00:00:01	3
	-0.00134627	-0.00134627				00:00:01	-0.00281037		00:00:01	-0.00252284		00:00:01	3		00:00:01	3
	-0.00388568	-0.00388568				00:00:01	-0.00281037		00:00:01	-0.00252284		00:00:01	3		00:00:01	3
	0.00226768	0.00226768				00:00:01	-0.000268159		00:00:01	-0.00252284		00:00:01	3		00:00:01	3
	-0.00284807	-0.00284807				00:00:01	-0.00582697		00:00:01	-0.00252284		00:00:01	3		00:00:01	3
	-0.0042499	-0.0042499				00:00:01	-0.00335053		00:00:01	-0.00252284		00:00:01	3		00:00:01	3
	0.000544215	0.000544215				00:00:01	0.00391826		00:00:01	-0.00236429		00:00:01	3		00:00:01	3
	-0.00221394	-0.00221394				00:00:01	0.00391826		00:00:01	-0.00236429		00:00:01	3		00:00:01	3
	0.000350848	0.000350848				00:00:01	-0.00904727		00:00:01	-0.00236429		00:00:01	3		00:00:01	3
	0.000946811	0.000946811				00:00:01	-0.00781224		00:00:01	-0.00236429		00:00:01	3		00:00:01	3
	0.00111414	0.00111414				00:00:01	0.00141859		00:00:01	-0.00236429		00:00:01	3		00:00:01	3
	0.00220184	0.00220184				00:00:01	0.00141859		00:00:01	-0.00166918		00:00:01	3		00:00:01	3
	-0.000450709	-0.000450709				00:00:01	-0.013652		00:00:01	-0.00166918		00:00:01	3		00:00:01	3
	0.000458278	0.000458278				00:00:01	-0.00343789		00:00:01	-0.00166918		00:00:01	3		00:00:01	3
	0.000962903	0.000962903				00:00:01	0.00119231		00:00:01	-0.00166918		00:00:01	3		00:00:01	3
	0.00273105	0.00273105				00:00:01	0.00119231		00:00:01	-0.00166918		00:00:01	3		00:00:01	3
	0.000271769	0.000271769				00:00:01	-0.0088374		00:00:01	-0.00102295		00:00:01	3		00:00:01	3
	-0.00357902	-0.00357902				00:00:01	0.00012191		00:00:01	-0.00102295		00:00:01	3		00:00:01	3
	-0.000767164	-0.000767164				00:00:01	0.00333458		00:00:01	-0.00102295		00:00:01	3		00:00:01	3
	-0.001927	-0.001927				00:00:01	0.00134204		00:00:01	-0.00102295		00:00:01	3		00:00:01	3
	0.00126236	0.00126236				00:00:01	-0.00169485		00:00:01	-0.00102295		00:00:01	3		00:00:01	3
	0.00380554	0.00380554				00:00:01	0.00256217		00:00:01	-0.000292076		00:00:01	3		00:00:01	3
	0.000733155	0.000733155				00:00:01	0.00535542		00:00:01	-0.000292076		00:00:01	3		00:00:01	3
	0.00236959	0.00236959				00:00:01	0.00118376		00:00:01	-0.000292076		00:00:01	3		00:00:01	3
	-0.0012237	-0.0012237				00:00:01	0.00409342		00:00:01	-0.000292076		00:00:01	3		00:00:01	3
	-0.00192757	-0.00192757				00:00:01	0.00409342		00:00:01	-0.000292076		00:00:01	3		00:00:01	3
	0.000308205	0.000308205				00:00:01	0.012684		00:00:01	0.000240194		00:00:01	3		00:00:01	3
	-0.00170411	-0.00170411				00:00:01	0.00933684		00:00:01	0.000240194		00:00:01	3		00:00:01	3
	0.000171787	0.000171787				00:00:01	0.0153828		00:00:01	0.000240194		00:00:01	3		00:00:01	3
	-0.00186805	-0.00186805				00:00:01	0.0184519		00:00:01	0.000240194		00:00:01	3		00:00:01	3
	-0.000300954	-0.000300954				00:00:01	0.0184519		00:00:01	0.000240194		00:00:01	3		00:00:01	3
	0.00340768	0.00340768				00:00:01	0.00890742		00:00:01	0.000293957		00:00:01	3		00:00:01	3
	-0.000101261	-0.000101261				00:00:01	0.012911		00:00:01	0.000293957		00:00:01	3		00:00:01	3
	0.000960536	0.000960536				00:00:01	0.0153567		00:00:01	0.000293957		00:00:01	3		00:00:01	3
	0.000200939	0.000200939				00:00:01	0.0153567		00:00:01	0.000293957		00:00:01	3		00:00:01	3
	-0.00109872	-0.00109872				00:00:01	0.00475771		00:00:01	0.000293957		00:00:01	3		00:00:01	3
	0.000358697	0.000358697				00:00:01	0.00652069		00:00:01	0.000249969		00:00:01	3		00:00:01	3
	-0.00124316	-0.00124316				00:00:01	0.0102569		00:00:01	0.000249969		00:00:01	3		00:00:01	3
	-0.000818759	-0.000818759				00:00:01	0.0102569		00:00:01	0.000249969		00:00:01	3		00:00:01	3
	-0.00236225	-0.00236225				00:00:01	-0.000466449		00:00:01	0.000249969		00:00:01	3		00:00:01	3
	-0.0012125	-0.0012125				00:00:01	0.00290375		00:00:01	0.000249969		00:00:01	3		00:00:01	3
	0.0017709	0.0017709				00:00:01	0.0083835		00:00:01	0.00017284		00:00:01	3		00:00:01	3
	0.000782999	0.000782999				00:00:01	0.00277527		00:00:01	0.00017284		00:00:01	3		00:00:01	3
	0.00395733	0.00395733				00:00:01	-0.00220942		00:00:01	0.00017284		00:00:01	3		00:00:01	3
	0.00371335	0.00371335				00:00:01	0.00264678		00:00:01	0.00017284		00:00:01	3		00:00:01	3
	0.000757736	0.000757736				00:00:01	0.00578425		00:00:01	0.00017284		00:00:01	3		00:00:01	3
	0.000194657	0.000194657				00:00:01	-0.00562047		00:00:01	-0.000444425		00:00:01	3		00:00:01	3
	-0.000538064	-0.000538064				00:00:01	-0.00140599		00:00:01	-0.000444425		00:00:01	3		00:00:01	3
	0.00233681	0.00233681				00:00:01	-0.00140599		00:00:01	-0.000444425		00:00:01	3		00:00:01	3
	0.00174792	0.00174792				00:00:01	-0.00194171		00:00:01	-0.000444425		00:00:01	3		00:00:01	3
	0.00163345	0.00163345				00:00:01	-0.0125136		00:00:01	-0.000444425		00:00:01	3		00:00:01	3
	0.00590136	0.00590136				00:00:01	-0.0113348		00:00:01	-0.00105382		00:00:01	3		00:00:01	3
	0.0053862	0.0053862				00:00:01	-0.0026774		00:00:02	-0.00105382		00:00:02	3		00:00:02	3
	0.00511597	0.00511597				00:00:02	-0.0026774		00:00:02	-0.00105382		00:00:02	3		00:00:02	3
	0.00788156	0.00788156				00:00:02	-0.00777624		00:00:02	-0.00105382		00:00:02	3		00:00:02	3
	0.00989363	0.00989363				00:00:02	-0.00183614		00:00:02	-0.00105382		00:00:02	3		00:00:02	3
	0.00759365	0.00759365				00:00:02	0.00248738		00:00:02	-0.00155653		00:00:02	3		00:00:02	3
	0.00529261	0.00529261				00:00:02	0.00248738		00:00:02	-0.00155653		00:00:02	3		00:00:02	3
	0.00719982	0.00719982				00:00:02	-0.00602919		00:00:02	-0.00155653		00:00:02	3		00:00:02	3
	0.00574055	0.00574055				00:00:02	0.000111044		00:00:02	-0.00155653		00:00:02	3		00:00:02	3
	0.00444645	0.00444645				00:00:02	0.0043491		00:00:02	-0.00155653		00:00:02	3		00:00:02	3
	0.00352704	0.00352704				00:00:02	0.0043491		00:00:02	-0.00175847		00:00:02	3		00:00:02	3
	0.00190262	0.00190262				00:00:02	-0.0017946		00:00:02	-0.00175847		00:00:02	3		00:00:02	3
	0.00285411	0.00285411				00:00:02	0.00276427		00:00:02	-0.00175847		00:00:02	3		00:00:02	3
	0.000730644	0.000730644				00:00:02	0.0048768		00:00:02	-0.00175847		00:00:02	3		00:00:02	3
	0.00220406	0.00220406				00:00:02	0.00147516		00:00:02	-0.00175847		00:00:02	3		00:00:02	3
	0.00347605	0.00347605				00:00:02	-0.00230819		00:00:02	-0.00174977		00:00:02	3		00:00:02	3
	-0.000669284	-0.000669284				00:00:02	0.000186056		00:00:02	-0.00174977		00:00:02	3		00:00:02	3
	0.000463382	0.000463382				00:00:02	0.00533091		00:00:02	-0.00174977		00:00:02	3		00:00:02	3
	0.000117823	0.000117823				00:00:02	0.00256152		00:00:02	-0.00174977		00:00:02	3		00:00:02	3
	-0.00057093	-0.00057093				00:00:02	0.00493698		00:00:02	-0.00174977		00:00:02	3		00:00:02	3
	0.00166009	0.00166009				00:00:02	0.00493698		00:00:02	-0.00123621		00:00:02	3		00:00:02	3
	0.0018662	0.0018662				00:00:02	0.00809759		00:00:02	-0.00123621		00:00:02	3		00:00:02	3
	0.00393777	0.00393777				00:00:02	-0.00206511		00:00:02	-0.00123621		00:00:02	3		00:00:02	3
	0.00227134	0.00227134				00:00:02	-0.000224332		00:00:02	-0.00123621		00:00:02	3		00:00:02	3
	0.000341264	0.000341264				00:00:02	-0.000224332		00:00:02	-0.00123621		00:00:02	3		00:00:02	3
	0.000839319	0.000839319				00:00:02	0.0031203		00:00:02	-0.000499023		00:00:02	3		00:00:02	3
	-0.00276439	-0.00276439				00:00:02	-0.00909945		00:00:02	-0.000499023		00:00:02	3		00:00:02	3
	-0.0039166	-0.0039166				00:00:02	-0.00621544		00:00:02	-0.000499023		00:00:02	3		00:00:02	3
	-0.00504889	-0.00504889				00:00:02	-0.00621544		00:00:02	-0.000499023		00:00:02	3		00:00:02	3
	-0.00686003	-0.00686003				00:00:02	1.09877e-05		00:00:02	-0.000499023		00:00:02	3		00:00:02	3
	-0.00592198	-0.00592198				00:00:02	-0.0044331		00:00:02	-0.000325335		00:00:02	3		00:00:02	3
	-0.00595194	-0.00595194				00:00:02	-0.00265076		00:00:02	-0.000325335		00:00:02	3		00:00:02	3
	-0.00441099	-0.00441099				00:00:02	-0.00265076		00:00:02	-0.000325335		00:00:02	3		00:00:02	3
	-0.00224407	-0.00224407				00:00:02	-0.00263721		00:00:02	-0.000325335		00:00:02	3		00:00:02	3
	-0.000219635	-0.000219635				00:00:02	-0.00731752		00:00:02	-0.000325335		00:00:02	3		00:00:02	3
	-0.000297393	-0.000297393				00:00:02	-0.00209361		00:00:02	-0.000116481		00:00:02	3		00:00:02	3
	-0.00169666	-0.00169666				00:00:02	-0.00209361		00:00:02	-0.000116481		00:00:02	3		00:00:02	3
	0.000506994	0.000506994				00:00:02	-0.00122648		00:00:02	-0.000116481		00:00:02	3		00:00:02	3
	-0.000207743	-0.000207743				00:00:02	-0.00814417		00:00:02	-0.000116481		00:00:02	3		00:00:02	3
	-0.000690445	-0.000690445				00:00:02	-0.0114277		00:00:02	-0.000116481		00:00:02	3		00:00:02	3
	0.00185778	0.00185778				00:00:02	-0.00468864		00:00:02	0.000124799		00:00:02	3		00:00:02	3
	0.00165817	0.00165817				00:00:02	-0.00642336		00:00:02	0.000124799		00:00:02	3		00:00:02	3
	0.00141361	0.00141361				00:00:02	-0.00873374		00:00:02	0.000124799		00:00:02	3		00:00:02	3
	0.000811138	0.000811138				00:00:02	-0.00141901		00:00:02	0.000124799		00:00:02	3		00:00:02	3
	0.00119474	0.00119474				00:00:02	0.000606367		00:00:02	0.000124799		00:00:02	3		00:00:02	3
	-0.000421662	-0.000421662				00:00:02	-0.00444337		00:00:02	-0.000151051		00:00:02	3		00:00:02	3
	-0.00352198	-0.00352198				00:00:02	-0.00746773		00:00:02	-0.000151051		00:00:02	3		00:00:02	3
	-0.000441338	-0.000441338				00:00:02	-0.00746773		00:00:02	-0.000151051		00:00:02	3		00:00:02	3
	0.000724021	0.000724021				00:00:02	0.00199047		00:00:02	-0.000151051		00:00:02	3		00:00:02	3
	0.000750163	0.000750163				00:00:02	-0.00131016		00:00:02	-0.000151051		00:00:02	3		00:00:02	3
	0.00180761	0.00180761				00:00:02	0.0048474		00:00:02	0.000518309		00:00:02	3		00:00:02	3
	0.00024317	0.00024317				00:00:02	0.0048474		00:00:02	0.000518309		00:00:02	3		00:00:02	3
	0.00260076	0.00260076				00:00:02	0.0121167		00:00:02	0.000518309		00:00:02	3		00:00:02	3
	0.00328569	0.00328569				00:00:02	0.0069354		00:00:02	0.000518309		00:00:02	3		00:00:02	3
	0.00226038	0.00226038				00:00:02	0.00902339		00:00:02	0.000518309		00:00:02	3		00:00:02	3
	0.0039538	0.0039538				00:00:02	0.00902339		00:00:02	0.000893818		00:00:02	3		00:00:02	3
	0.00290337	0.00290337				00:00:02	0.0142884		00:00:02	0.000893818		00:00:02	3		00:00:02	3
	0.00297858	0.00297858				00:00:02	-2.29989e-05		00:00:02	0.000893818		00:00:02	3		00:00:02	3
	0.00373794	0.00373794				00:00:02	0.00426977		00:00:02	0.000893818		00:00:02	3		00:00:02	3
	0.00346997	0.00346997				00:00:02	0.00426977		00:00:02	0.000893818		00:00:02	3		00:00:02	3
	0.00209309	0.00209309				00:00:02	0.00786174		00:00:02	0.000475394		00:00:02	3		00:00:02	3
	-0.000326378	-0.000326378				00:00:02	-0.00445268		00:00:02	0.000475394		00:00:02	3		00:00:02	3
	0.00138433	0.00138433				00:00:02	0.00146041		00:00:02	0.000475394		00:00:02	3		00:00:02	3
	0.000688907	0.000688907				00:00:02	0.00621604		00:00:02	0.000475394		00:00:02	3		00:00:02	3
	-0.00186241	-0.00186241				00:00:02	0.000769219		00:00:02	0.000475394		00:00:02	3		00:00:02	3
	-0.000861929	-0.000861929				00:00:02	-0.0039896		00:00:02	0.000475751		00:00:02	3		00:00:02	3
	-0.00185239	-0.00185239				00:00:02	7.80317e-05		00:00:02	0.000475751		00:00:02	3		00:00:02	3
	-0.00262075	-0.00262075				00:00:02	0.00595401		00:00:02	0.000475751		00:00:02	3		00:00:02	3
	-0.000656635	-0.000656635				00:00:02	-9.23085e-05		00:00:02	0.000475751		00:00:02	3		00:00:02	3
	0.00261529	0.00261529				00:00:02	-0.000262649		00:00:02	0.000475751		00:00:02	3		00:00:02	3
	0.00307809	0.00307809				00:00:02	-0.000262649		00:00:02	-0.000229849		00:00:02	3		00:00:02	3
	0.000883062	0.000883062				00:00:02	0.00763332		00:00:02	-0.000229849		00:00:02	3		00:00:02	3
	0.00075163	0.00075163				00:00:02	0.00180786		00:00:02	-0.000229849		00:00:02	3		00:00:02	3
	-0.00211688	-0.00211688				00:00:02	0.00387837		00:00:02	-0.000229849		00:00:02	3		00:00:02	3
	-0.00362929	-0.00362929				00:00:02	0.00387837		00:00:02	-0.000229849		00:00:02	3		00:00:02	3
	-0.00329961	-0.00329961				00:00:02	0.00486019		00:00:02	-0.000605954		00:00:02	3		00:00:02	3
	-0.00688933	-0.00688933				00:00:02	0.00192953		00:00:02	-0.000605954		00:00:02	3		00:00:02	3
	-0.00640048	-0.00640048				00:00:02	-1.93117e-05		00:00:02	-0.000605954		00:00:02	3		00:00:02	3
	-0.00444552	-0.00444552				00:00:02	-1.93117e-05		00:00:02	-0.000605954		00:00:02	3		00:00:02	3
	-0.00331972	-0.00331972				00:00:02	0.00440828		00:00:02	-0.000605954		00:00:02	3		00:00:02	3
	-0.000893574	-0.000893574				00:00:02	-0.00322677		00:00:02	-0.00115372		00:00:02	3		00:00:02	3
	-0.00108895	-0.00108895				00:00:02	-0.00140892		00:00:02	-0.00115372		00:00:02	3		00:00:02	3
	5.5031e-07	5.5031e-07				00:00:02	-0.00140892		00:00:02	-0.00115372		00:00:02	3		00:00:02	3
	0.000482963	0.000482963				00:00:02	0.00602373		00:00:02	-0.00115372		00:00:02	3		00:00:02	3
	0.00050927	0.00050927				00:00:02	-0.00246028		00:00:02	-0.00115372		00:00:02	3		00:00:02	3
	0.00283501	0.00283501				00:00:02	0.00435024		00:00:02	-0.00118209		00:00:02	3		00:00:02	3
	0.00295128	0.00295128				00:00:02	0.00686332		00:00:02	-0.00118209		00:00:02	3		00:00:02	3
	0.00277893	0.00277893				00:00:02	0.00425778		00:00:02	-0.00118209		00:00:02	3		00:00:02	3
	0.00257543	0.00257543				00:00:02	-0.00128597		00:00:02	-0.00118209		00:00:02	3		00:00:02	3
	0.00403236	0.00403236				00:00:02	0.00416532		00:00:02	-0.00118209		00:00:02	3		00:00:02	3
	0.00449298	0.00449298				00:00:02	0.00471213		00:00:02	-0.00120629		00:00:02	3		00:00:02	3
	0.00026544	0.00026544				00:00:02	0.00263186		00:00:02	-0.00120629		00:00:02	3		00:00:02	3
	0.000315041	0.000315041				00:00:02	0.00109839		00:00:02	-0.00120629		00:00:02	3		00:00:02	3
	0.00139528	0.00139528				00:00:02	0.00109839		00:00:02	-0.00120629		00:00:02	3		00:00:02	3
	0.00164646	0.00164646				00:00:02	0.00299444		00:00:02	-0.00120629		00:00:02	3		00:00:02	3
	0.00299474	0.00299474				00:00:02	-0.00108427		00:00:02	-0.00101556		00:00:02	3		00:00:02	3
	0.000337166	0.000337166				00:00:02	-0.00326694		00:00:02	-0.00101556		00:00:02	3		00:00:02	3
	0.00101714	0.00101714				00:00:02	-0.00326694		00:00:02	-0.00101556		00:00:02	3		00:00:02	3
	0.00197032	0.00197032				00:00:02	-3.06997e-05		00:00:02	-0.00101556		00:00:02	3		00:00:02	3
	-0.00126591	-0.00126591				00:00:02	-0.00356178		00:00:02	-0.00101556		00:00:02	3		00:00:02	3
	-0.000969487	-0.000969487				00:00:02	-0.00385663		00:00:02	-0.00107945		00:00:02	3		00:00:02	3
	-0.00162739	-0.00162739				00:00:02	-0.00385663		00:00:02	-0.00107945		00:00:02	3		00:00:02	3
	-0.0035129	-0.0035129				00:00:02	0.000528118		00:00:02	-0.00107945		00:00:02	3		00:00:02	3
	-0.00372236	-0.00372236				00:00:02	-0.00223649		00:00:02	-0.00107945		00:00:02	3		00:00:02	3
	-0.00430033	-0.00430033				00:00:02	0.00372279		00:00:02	-0.00107945		00:00:02	3		00:00:02	3
	-0.00448236	-0.00448236				00:00:02	0.00372279		00:00:02	-0.000683678		00:00:02	3		00:00:02	3
	-0.00471218	-0.00471218				00:00:02	0.00629266		00:00:02	-0.000683678		00:00:02	3		00:00:02	3
	-0.00321068	-0.00321068				00:00:02	-0.00312422		00:00:02	-0.000683678		00:00:02	3		00:00:02	3
	-0.00171214	-0.00171214				00:00:02	-0.00376031		00:00:02	-0.000683678		00:00:02	3		00:00:02	3
	-0.000636901	-0.000636901				00:00:02	-0.00376031		00:00:02	-0.000683678		00:00:02	3		00:00:02	3
	0.00126102	0.00126102				00:00:02	-0.00553815		00:00:02	-0.000313891		00:00:02	3		00:00:02	3
	0.00113475	0.00113475				00:00:02	-0.011195		00:00:02	-0.000313891		00:00:02	3		00:00:02	3
	0.00183428	0.00183428				00:00:02	-0.00731599		00:00:02	-0.000313891		00:00:02	3		00:00:02	3
	0.00168312	0.00168312				00:00:02	-0.0021618		00:00:02	-0.000313891		00:00:02	3		00:00:02	3
	0.000131588	0.000131588				00:00:02	-0.00525681		00:00:02	-0.000313891		00:00:02	3		00:00:02	3
	0.00211905	0.00211905				00:00:02	-0.00319763		00:00:02	0.000255452		00:00:02	3		00:00:02	3
	0.00364316	0.00364316				00:00:02	-0.00319763		00:00:02	0.000255452		00:00:02	3		00:00:02	3
	0.00220268	0.00220268				00:00:02	0.00349645		00:00:02	0.000255452		00:00:02	3		00:00:02	3
	0.000215882	0.000215882				00:00:02	-0.002589		00:00:02	0.000255452		00:00:02	3		00:00:02	3
	0.000236539	0.000236539				00:00:02	-0.00198038		00:00:02	0.000255452		00:00:02	3		00:00:02	3
	-2.89881e-05	-2.89881e-05				00:00:02	-0.00198038		00:00:02	0.000162231		00:00:02	3		00:00:02	3
	-0.00209339	-0.00209339				00:00:02	0.00172603		00:00:02	0.000162231		00:00:02	3		00:00:02	3
	-0.000595198	-0.000595198				00:00:02	-0.0030725		00:00:02	0.000162231		00:00:02	3		00:00:02	3
	0.000447198	0.000447198				00:00:02	-0.00416462		00:00:02	0.000162231		00:00:02	3		00:00:02	3
	-0.00135428	-0.00135428				00:00:02	-0.00416462		00:00:02	0.000162231		00:00:02	3		00:00:02	3
	-0.00257942	-0.00257942				00:00:02	-0.000371138		00:00:02	0.000550615		00:00:02	3		00:00:02	3
	-0.00349637	-0.00349637				00:00:02	-0.00403729		00:00:02	0.000550615		00:00:02	3		00:00:02	3
	-0.0012147	-0.0012147				00:00:02	-0.00390995		00:00:02	0.000550615		00:00:02	3		00:00:02	3
	0.000794885	0.000794885				00:00:02	-0.00390995		00:00:02	0.000550615		00:00:02	3		00:00:02	3
	0.000276978	0.000276978				00:00:02	0.00318304		00:00:02	0.000550615		00:00:02	3		00:00:02	3
	-0.000276902	-0.000276902				00:00:02	-0.0033564		00:00:02	0.000410663		00:00:02	3		00:00:02	3
	-0.00103618	-0.00103618				00:00:02	0.00248326		00:00:02	0.000410663		00:00:02	3		00:00:02	3
	7.4136e-06	7.4136e-06				00:00:02	0.00248326		00:00:02	0.000410663		00:00:02	3		00:00:02	3
	-0.000784371	-0.000784371				00:00:02	0.00613227		00:00:02	0.000410663		00:00:02	3		00:00:02	3
	-0.00125957	-0.00125957				00:00:02	-0.00232665		00:00:02	0.000410663		00:00:02	3		00:00:02	3
	-0.000233238	-0.000233238				00:00:02	0.00271129		00:00:02	0.000185834		00:00:02	3		00:00:02	3
	-0.00379854	-0.00379854				00:00:02	0.00131508		00:00:02	0.000185834		00:00:02	3		00:00:02	3
	-0.00431477	-0.00431477				00:00:02	-0.00376508		00:00:02	0.000185834		00:00:02	3		00:00:02	3
	-0.00334596	-0.00334596				00:00:02	-0.00949686		00:00:02	0.000185834		00:00:02	3		00:00:02	3
	-0.00629429	-0.00629429				00:00:02	-0.0102414		00:00:02	0.000185834		00:00:02	3		00:00:02	3
	-0.00702224	-0.00702224				00:00:02	-0.00315744		00:00:02	0.000421273		00:00:02	3		00:00:02	3
	-0.00675643	-0.00675643				00:00:02	-0.00615026		00:00:02	0.000421273		00:00:02	3		00:00:02	3
	-0.00420574	-0.00420574				00:00:02	-0.00205907		00:00:02	0.000421273		00:00:02	3		00:00:02	3
	-0.00199009	-0.00199009				00:00:02	-0.00205907		00:00:02	0.000421273		00:00:02	3		00:00:02	3
	-0.00287744	-0.00287744				00:00:02	0.00670126		00:00:02	0.000421273		00:00:02	3		00:00:02	3
	-0.000925906	-0.000925906				00:00:02	0.00437349		00:00:02	2.91932e-05		00:00:02	3		00:00:02	3
	-5.99926e-05	-5.99926e-05				00:00:02	0.0108061		00:00:02	2.91932e-05		00:00:02	3		00:00:02	3
	0.000672775	0.000672775				00:00:02	0.0108061		00:00:02	2.91932e-05		00:00:02	3		00:00:02	3
	0.00197311	0.00197311				00:00:02	0.0125626		00:00:02	2.91932e-05		00:00:02	3		00:00:02	3
	-0.00186809	-0.00186809				00:00:02	0.00903098		00:00:02	2.91932e-05		00:00:02	3		00:00:02	3
	-0.00376911	-0.00376911				00:00:02	0.0072559		00:00:02	-0.000594152		00:00:02	3		00:00:02	3
	-0.00201819	-0.00201819				00:00:02	0.0072559		00:00:02	-0.000594152		00:00:02	3		00:00:02	3
	-0.00294405	-0.00294405				00:00:02	0.00606739		00:00:02	-0.000594152		00:00:02	3		00:00:02	3
	-0.00654989	-0.00654989				00:00:02	-0.00118943		00:00:02	-0.000594152		00:00:02	3		00:00:02	3
	-0.00893234	-0.00893234				00:00:02	-0.00100218		00:00:02	-0.000594152		00:00:02	3		00:00:02	3
	-0.00762543	-0.00762543				00:00:02	-0.00100218		00:00:02	-0.000658168		00:00:02	3		00:00:02	3
	-0.00609629	-0.00609629				00:00:02	0.00355553		00:00:02	-0.000658168		00:00:02	3		00:00:02	3
	-0.00459187	-0.00459187				00:00:02	-0.00116787		00:00:02	-0.000658168		00:00:02	3		00:00:02	3
	-0.00223877	-0.00223877				00:00:02	-0.00116787		00:00:02	-0.000658168		00:00:02	3		00:00:02	3
	-0.001447	-0.001447				00:00:02	0.00109556		00:00:02	-0.000658168		00:00:02	3		00:00:02	3
	-0.00238754	-0.00238754				00:00:02	-0.000788577		00:00:02	-0.00022508		00:00:02	3		00:00:02	3
	-0.00456536	-0.00456536				00:00:02	-0.00527508		00:00:02	-0.00022508		00:00:02	3		00:00:02	3
	-0.00404538	-0.00404538				00:00:02	-0.00527508		00:00:02	-0.00022508		00:00:02	3		00:00:02	3
	-0.000711831	-0.000711831				00:00:02	-0.00267271		00:00:02	-0.00022508		00:00:02	3		00:00:02	3
	0.00106847	0.00106847				00:00:02	0.00136486		00:00:02	-0.00022508		00:00:02	3		00:00:02	3
	0.00221208	0.00221208				00:00:02	-0.00401183		00:00:02	-0.000924123		00:00:02	3		00:00:02	3
	0.00244798	0.00244798				00:00:02	0.00540244		00:00:02	-0.000924123		00:00:02	3		00:00:02	3
	0.00170039	0.00170039				00:00:02	0.00540244		00:00:02	-0.000924123		00:00:02	3		00:00:02	3
	0.00164862	0.00164862				00:00:02	0.00558852		00:00:02	-0.000924123		00:00:02	3		00:00:02	3
	0.00161893	0.00161893				00:00:02	-0.000453594		00:00:02	-0.000924123		00:00:02	3		00:00:02	3
	0.00125714	0.00125714				00:00:02	0.0057746		00:00:02	-0.000870718		00:00:02	3		00:00:02	3
	-0.000695516	-0.000695516				00:00:02	0.0110539		00:00:02	-0.000870718		00:00:02	3		00:00:02	3
	-0.00332933	-0.00332933				00:00:02	0.00621964		00:00:02	-0.000870718		00:00:02	3		00:00:02	3
	-0.00177198	-0.00177198				00:00:02	-0.000966739		00:00:02	-0.000870718		00:00:02	3		00:00:02	3
	0.00341663	0.00341663				00:00:02	0.00666468		00:00:02	-0.000870718		00:00:02	3		00:00:02	3
	0.00738935	0.00738935				00:00:02	0.0126399		00:00:02	-0.000827206		00:00:02	3		00:00:02	3
	0.0128575	0.0128575				00:00:02	0.001821		00:00:02	-0.000827206		00:00:02	3		00:00:02	3
	0.0198481	0.0198481				00:00:02	0.001821		00:00:02	-0.000827206		00:00:02	3		00:00:02	3
	0.0207263	0.0207263				00:00:02	0.00687303		00:00:02	-0.000827206		00:00:02	3		00:00:02	3
	0.0181389	0.0181389				00:00:02	0.0107374		00:00:02	-0.000827206		00:00:02	3		00:00:02	3
	0.0143177	0.0143177				00:00:02	-0.00240222		00:00:02	-0.000736488		00:00:02	3		00:00:02	3
	0.0067787	0.0067787				00:00:02	-0.00240222		00:00:02	-0.000736488		00:00:02	3		00:00:02	3
	0.000465009	0.000465009				00:00:02	0.00181885		00:00:02	-0.000736488		00:00:02	3		00:00:02	3
	-0.00344451	-0.00344451				00:00:02	-0.00212714		00:00:02	-0.000736488		00:00:02	3		00:00:02	3
	-0.00470225	-0.00470225				00:00:02	-0.00899153		00:00:02	-0.000736488		00:00:02	3		00:00:02	3
	-0.00434291	-0.00434291				00:00:02	-0.00899153		00:00:02	-0.000400199		00:00:02	3		00:00:02	3
	-0.00629582	-0.00629582				00:00:02	-0.00607314		00:00:02	-0.000400199		00:00:02	3		00:00:02	3
	-0.00634221	-0.00634221				00:00:02	-0.00356684		00:00:02	-0.000400199		00:00:02	3		00:00:02	3
	-0.00418993	-0.00418993				00:00:02	-0.0083638		00:00:02	-0.000400199		00:00:02	3		00:00:02	3
	-0.00181226	-0.00181226				00:00:02	-0.00106053		00:00:02	-0.000400199		00:00:02	3		00:00:02	3
	0.000761366	0.000761366				00:00:02	-0.00106053		00:00:02	-2.159e-05		00:00:02	3		00:00:02	3
	0.000516955	0.000516955				00:00:02	0.00443544		00:00:02	-2.159e-05		00:00:02	3		00:00:02	3
	-7.70606e-05	-7.70606e-05				00:00:02	0.00481147		00:00:02	-2.159e-05		00:00:02	3		00:00:02	3
	-0.00156684	-0.00156684				00:00:02	0.00993142		00:00:02	-2.159e-05		00:00:02	3		00:00:02	3
	-0.00449341	-0.00449341				00:00:02	0.0122838		00:00:02	-2.159e-05		00:00:02	3		00:00:02	3
	-0.00500856	-0.00500856				00:00:02	0.00572036		00:00:02	1.17886e-05		00:00:02	3		00:00:02	3
	-0.00660507	-0.00660507				00:00:02	0.00151493		00:00:02	1.17886e-05		00:00:02	3		00:00:02	3
	-0.0085239	-0.0085239				00:00:02	0.00150929		00:00:02	1.17886e-05		00:00:02	3		00:00:02	3
	-0.00690864	-0.00690864				00:00:02	0.00594604		00:00:02	1.17886e-05		00:00:02	3		00:00:02	3
	-0.00563713	-0.00563713				00:00:02	-0.00370877		00:00:02	1.17886e-05		00:00:02	3		00:00:02	3
	-0.00532021	-0.00532021				00:00:02	-0.00370877		00:00:02	-0.000107182		00:00:02	3		00:00:02	3
	-0.00192958	-0.00192958				00:00:02	0.00142184		00:00:02	-0.000107182		00:00:02	3		00:00:02	3
	0.000876862	0.000876862				00:00:02	0.0046852		00:00:02	-0.000107182		00:00:02	3		00:00:02	3
	-0.00136849	-0.00136849				00:00:02	-0.00227703		00:00:02	-0.000107182		00:00:02	3		00:00:02	3
	-0.00217106	-0.00217106				00:00:02	-0.00227703		00:00:02	-0.000107182		00:00:02	3		00:00:02	3
	-0.000536751	-0.000536751				00:00:02	0.00257239		00:00:02	-0.000153078		00:00:02	3		00:00:02	3
	0.000292076	0.000292076				00:00:02	0.00270305		00:00:02	-0.000153078		00:00:02	3		00:00:02	3
	0.00193322	0.00193322				00:00:02	-0.000133238		00:00:02	-0.000153078		00:00:02	3		00:00:02	3
	0.00127624	0.00127624				00:00:02	-0.000133238		00:00:02	-0.000153078		00:00:02	3		00:00:02	3
	0.00132536	0.00132536				00:00:02	0.00283372		00:00:02	-0.000153078		00:00:02	3		00:00:02	3
	0.0022086	0.0022086				00:00:02	-0.00162272		00:00:02	6.54344e-06		00:00:02	3		00:00:02	3
	-0.00104009	-0.00104009				00:00:02	-0.00700241		00:00:02	6.54344e-06		00:00:02	3		00:00:02	3
	-0.000884797	-0.000884797				00:00:02	-0.00607915		00:00:02	6.54344e-06		00:00:02	3		00:00:02	3
	0.00116626	0.00116626				00:00:02	-0.00607915		00:00:02	6.54344e-06		00:00:02	3		00:00:02	3
	-7.23614e-05	-7.23614e-05				00:00:02	-0.00516865		00:00:02	6.54344e-06		00:00:02	3		00:00:02	3
	-0.000812387	-0.000812387				00:00:02	-0.00727067		00:00:02	-0.000215424		00:00:02	3		00:00:02	3
	-0.000365171	-0.000365171				00:00:02	-0.00425814		00:00:02	-0.000215424		00:00:02	3		00:00:02	3
	0.00170294	0.00170294				00:00:02	-0.00425814		00:00:02	-0.000215424		00:00:02	3		00:00:02	3
	0.000764555	0.000764555				00:00:02	-0.00152679		00:00:02	-0.000215424		00:00:02	3		00:00:02	3
	-0.00174248	-0.00174248				00:00:02	-0.00475204		00:00:02	-0.000215424		00:00:02	3		00:00:02	3
	-0.00155455	-0.00155455				00:00:02	0.00120456		00:00:02	-0.000411524		00:00:02	3		00:00:02	3
	-0.00308305	-0.00308305				00:00:02	0.00545872		00:00:02	-0.000411524		00:00:02	3		00:00:02	3
	-0.000433929	-0.000433929				00:00:02	-0.00214041		00:00:02	-0.000411524		00:00:02	3		00:00:02	3
	0.00416027	0.00416027				00:00:02	-0.00921518		00:00:02	-0.000411524		00:00:02	3		00:00:02	3
	0.00213782	0.00213782				00:00:02	-0.00548538		00:00:02	-0.000411524		00:00:02	3		00:00:02	3
	0.000906172	0.000906172				00:00:02	-0.00104913		00:00:02	-0.000600709		00:00:02	3		00:00:02	3
	0.000950742	0.000950742				00:00:02	-0.0133266		00:00:02	-0.000600709		00:00:02	3		00:00:02	3
	-0.00180169	-0.00180169				00:00:02	-0.0133266		00:00:02	-0.000600709		00:00:02	3		00:00:02	3
	-0.00451864	-0.00451864				00:00:02	-0.00752105		00:00:02	-0.000600709		00:00:02	3		00:00:02	3
						00:00:02	-0.00103547		00:00:02	-0.000600709		00:00:02	3		00:00:02	3
						00:00:02	-0.00886122		00:00:02	-0.000506295		00:00:02	3		00:00:02	3
						00:00:02	-0.00886122		00:00:02	-0.000506295		00:00:02	3		00:00:02	3
						00:00:02	-0.00185909		00:00:02	-0.000506295		00:00:02	3		00:00:02	3
						00:00:02	0.0024574		00:00:02	-0.000506295		00:00:02	3		00:00:02	3
						00:00:02	-0.000702038		00:00:02	-0.000506295		00:00:02	3		00:00:02	3
						00:00:02	-0.000702038		00:00:02	-0.000506295		00:00:02	3		00:00:02	3
						00:00:02	0.00677389		00:00:02	-0.000506295		00:00:02	3		00:00:02	3
						00:00:02	0.000529653		00:00:02	-0.000506295		00:00:02	3		00:00:02	3
						00:00:02	-0.00424263		00:00:02	-0.000506295		00:00:02	3		00:00:02	3
						00:00:02	-0.00571458		00:00:02	-0.000506295		00:00:02	3		00:00:02	3
						00:00:02	-0.00571458		00:00:02	-0.000484122		00:00:02	3		00:00:02	3
						00:00:02	-0.00459086		00:00:02	-0.000484122		00:00:02	3		00:00:02	3
						00:00:02	-0.00759413		00:00:02	-0.000484122		00:00:02	3		00:00:02	3
						00:00:02	-0.00346713		00:00:02	-0.000484122		00:00:02	3		00:00:02	3
						00:00:02	0.00399082		00:00:02	-0.000484122		00:00:02	3		00:00:02	3
						00:00:02	-0.00178336		00:00:02	-0.000725402		00:00:02	3		00:00:02	3
						00:00:02	-0.00621679		00:00:02	-0.000725402		00:00:02	3		00:00:02	3
						00:00:02	-9.95842e-05		00:00:02	-0.000725402		00:00:02	3		00:00:02	3
						00:00:02	0.0059954		00:00:02	-0.000725402		00:00:02	3		00:00:02	3
						00:00:02	-0.00562801		00:00:02	-0.000725402		00:00:02	3		00:00:02	3
						00:00:02	-0.00562801		00:00:02	-9.1685e-05		00:00:02	3		00:00:02	3
						00:00:02	0.00111094		00:00:03	-9.1685e-05		00:00:03	3		00:00:03	3
						00:00:02	0.00658347		00:00:03	-9.1685e-05		00:00:03	3		00:00:03	3
						00:00:03	-0.00436308		00:00:03	-9.1685e-05		00:00:03	3		00:00:03	3
						00:00:03	-0.00436308		00:00:03	-9.1685e-05		00:00:03	3		00:00:03	3
						00:00:03	0.00143714		00:00:03	-0.000134481		00:00:03	3		00:00:03	3
						00:00:03	-0.00286525		00:00:03	-0.000134481		00:00:03	3		00:00:03	3
						00:00:03	-0.00966319		00:00:03	-0.000134481		00:00:03	3		00:00:03	3
						00:00:03	-0.00966319		00:00:03	-0.000134481		00:00:03	3		00:00:03	3
						00:00:03	-0.00716765		00:00:03	-0.000134481		00:00:03	3		00:00:03	3
						00:00:03	-0.00744186		00:00:03	-1.15764e-05		00:00:03	3		00:00:03	3
						00:00:03	-0.0118493		00:00:03	-1.15764e-05		00:00:03	3		00:00:03	3
						00:00:03	-0.00771607		00:00:03	-1.15764e-05		00:00:03	3		00:00:03	3
						00:00:03	-0.00771607		00:00:03	-1.15764e-05		00:00:03	3		00:00:03	3
						00:00:03	-0.008733		00:00:03	-1.15764e-05		00:00:03	3		00:00:03	3
						00:00:03	-0.0138766		00:00:03	-0.000303758		00:00:03	3		00:00:03	3
						00:00:03	-0.00974993		00:00:03	-0.000303758		00:00:03	3		00:00:03	3
						00:00:03	-0.00567973		00:00:03	-0.000303758		00:00:03	3		00:00:03	3
						00:00:03	-0.00945855		00:00:03	-0.000303758		00:00:03	3		00:00:03	3
						00:00:03	-0.0134428		00:00:03	-0.000303758		00:00:03	3		00:00:03	3
						00:00:03	-0.00916717		00:00:03	-5.65183e-05		00:00:03	3		00:00:03	3
						00:00:03	-0.00427866		00:00:03	-5.65183e-05		00:00:03	3		00:00:03	3
						00:00:03	-0.00999219		00:00:03	-5.65183e-05		00:00:03	3		00:00:03	3
						00:00:03	-0.00999219		00:00:03	-5.65183e-05		00:00:03	3		00:00:03	3
						00:00:03	-0.00459078		00:00:03	-5.65183e-05		00:00:03	3		00:00:03	3
						00:00:03	2.70827e-05		00:00:03	-7.1181e-05		00:00:03	3		00:00:03	3
						00:00:03	-0.00680984		00:00:03	-7.1181e-05		00:00:03	3		00:00:03	3
						00:00:03	-0.00680984		00:00:03	-7.1181e-05		00:00:03	3		00:00:03	3
						00:00:03	-0.0028748		00:00:03	-7.1181e-05		00:00:03	3		00:00:03	3
						00:00:03	-0.00408997		00:00:03	-7.1181e-05		00:00:03	3		00:00:03	3
						00:00:03	-0.00854089		00:00:03	-0.000317944		00:00:03	3		00:00:03	3
						00:00:03	-0.00854089		00:00:03	-0.000317944		00:00:03	3		00:00:03	3
						00:00:03	-0.00530513		00:00:03	-0.000317944		00:00:03	3		00:00:03	3
						00:00:03	-0.0027193		00:00:03	-0.000317944		00:00:03	3		00:00:03	3
						00:00:03	-0.00585055		00:00:03	-0.000317944		00:00:03	3		00:00:03	3
						00:00:03	-0.000133479		00:00:03	-0.00057639		00:00:03	3		00:00:03	3
						00:00:03	-0.000133479		00:00:03	-0.00057639		00:00:03	3		00:00:03	3
						00:00:03	-0.000208104		00:00:03	-0.00057639		00:00:03	3		00:00:03	3
						00:00:03	-0.00289881		00:00:03	-0.00057639		00:00:03	3		00:00:03	3
						00:00:03	-0.00028273		00:00:03	-0.00057639		00:00:03	3		00:00:03	3
						00:00:03	0.00345253		00:00:03	-0.00080861		00:00:03	3		00:00:03	3
						00:00:03	-0.000481062		00:00:03	-0.00080861		00:00:03	3		00:00:03	3
						00:00:03	-0.00618055		00:00:03	-0.00080861		00:00:03	3		00:00:03	3
						00:00:03	-0.000679394		00:00:03	-0.00080861		00:00:03	3		00:00:03	3
						00:00:03	0.000180071		00:00:03	-0.00080861		00:00:03	3		00:00:03	3
						00:00:03	-0.0084082		00:00:03	-0.000777138		00:00:03	3		00:00:03	3
						00:00:03	-0.0084082		00:00:03	-0.000777138		00:00:03	3		00:00:03	3
						00:00:03	-0.00647138		00:00:03	-0.000777138		00:00:03	3		00:00:03	3
						00:00:03	-0.00153556		00:00:03	-0.000777138		00:00:03	3		00:00:03	3
						00:00:03	-0.00480603		00:00:03	-0.000777138		00:00:03	3		00:00:03	3
						00:00:03	-0.00480603		00:00:03	-0.000959648		00:00:03	3		00:00:03	3
						00:00:03	0.000211824		00:00:03	-0.000959648		00:00:03	3		00:00:03	3
						00:00:03	0.00274696		00:00:03	-0.000959648		00:00:03	3		00:00:03	3
						00:00:03	0.00088393		00:00:03	-0.000959648		00:00:03	3		00:00:03	3
						00:00:03	0.00088393		00:00:03	-0.000959648		00:00:03	3		00:00:03	3
						00:00:03	0.0052821		00:00:03	-0.0007558		00:00:03	3		00:00:03	3
						00:00:03	0.00498251		00:00:03	-0.0007558		00:00:03	3		00:00:03	3
						00:00:03	0.000703589		00:00:03	-0.0007558		00:00:03	3		00:00:03	3
						00:00:03	0.00468292		00:00:03	-0.0007558		00:00:03	3		00:00:03	3
						00:00:03	0.00468292		00:00:03	-0.0007558		00:00:03	3		00:00:03	3
						00:00:03	0.00259586		00:00:03	-0.000748051		00:00:03	3		00:00:03	3
						00:00:03	-0.00456304		00:00:03	-0.000748051		00:00:03	3		00:00:03	3
						00:00:03	0.000508799		00:00:03	-0.000748051		00:00:03	3		00:00:03	3
						00:00:03	0.000508799		00:00:03	-0.000748051		00:00:03	3		00:00:03	3
						00:00:03	-0.00174538		00:00:03	-0.000748051		00:00:03	3		00:00:03	3
						00:00:03	-0.0043724		00:00:03	-0.000531448		00:00:03	3		00:00:03	3
						00:00:03	-0.00399957		00:00:03	-0.000531448		00:00:03	3		00:00:03	3
						00:00:03	-0.000588002		00:00:03	-0.000531448		00:00:03	3		00:00:03	3
						00:00:03	-0.00454045		00:00:03	-0.000531448		00:00:03	3		00:00:03	3
						00:00:03	-0.00681949		00:00:03	-0.000531448		00:00:03	3		00:00:03	3
						00:00:03	-0.00508133		00:00:03	-0.000549449		00:00:03	3		00:00:03	3
						00:00:03	0.000733294		00:00:03	-0.000549449		00:00:03	3		00:00:03	3
						00:00:03	-0.00431645		00:00:03	-0.000549449		00:00:03	3		00:00:03	3
						00:00:03	-0.00431645		00:00:03	-0.000549449		00:00:03	3		00:00:03	3
						00:00:03	0.00172422		00:00:03	-0.000549449		00:00:03	3		00:00:03	3
						00:00:03	0.00711867		00:00:03	-0.000355495		00:00:03	3		00:00:03	3
						00:00:03	-0.000548995		00:00:03	-0.000355495		00:00:03	3		00:00:03	3
						00:00:03	-0.000548995		00:00:03	-0.000355495		00:00:03	3		00:00:03	3
						00:00:03	0.00363357		00:00:03	-0.000355495		00:00:03	3		00:00:03	3
						00:00:03	0.00455347		00:00:03	-0.000355495		00:00:03	3		00:00:03	3
						00:00:03	0.000102092		00:00:03	-0.000553144		00:00:03	3		00:00:03	3
						00:00:03	0.000102092		00:00:03	-0.000553144		00:00:03	3		00:00:03	3
						00:00:03	0.00547337		00:00:03	-0.000553144		00:00:03	3		00:00:03	3
						00:00:03	0.00593891		00:00:03	-0.000553144		00:00:03	3		00:00:03	3
						00:00:03	0.000786279		00:00:03	-0.000553144		00:00:03	3		00:00:03	3
						00:00:03	0.00640446		00:00:03	-0.000553144		00:00:03	3		00:00:03	3
						00:00:03	0.00640446		00:00:03	-0.000553144		00:00:03	3		00:00:03	3
						00:00:03	0.00466946		00:00:03	-0.000553144		00:00:03	3		00:00:03	3
						00:00:03	0.00121296		00:00:03	-0.000553144		00:00:03	3		00:00:03	3
						00:00:03	0.00293446		00:00:03	-0.000553144		00:00:03	3		00:00:03	3
						00:00:03	0.002665		00:00:03	-0.000389351		00:00:03	3		00:00:03	3
						00:00:03	-0.00190294		00:00:03	-0.000389351		00:00:03	3		00:00:03	3
						00:00:03	-0.00743086		00:00:03	-0.000389351		00:00:03	3		00:00:03	3
						00:00:03	-0.00674035		00:00:03	-0.000389351		00:00:03	3		00:00:03	3
						00:00:03	-0.00506046		00:00:03	-0.000204219		00:00:03	3		00:00:03	3
						00:00:03	-0.0145737		00:00:03	-0.000204219		00:00:03	3		00:00:03	3
						00:00:03	-0.0145737		00:00:03	-0.000204219		00:00:03	3		00:00:03	3
						00:00:03	-0.0140571		00:00:03	-0.000204219		00:00:03	3		00:00:03	3
						00:00:03	-0.00795546		00:00:03	-0.000204219		00:00:03	3		00:00:03	3
						00:00:03	-0.00795546		00:00:03	-0.00051452		00:00:03	3		00:00:03	3
						00:00:03	-0.0142963		00:00:03	-0.00051452		00:00:03	3		00:00:03	3
						00:00:03	-0.00823771		00:00:03	-0.00051452		00:00:03	3		00:00:03	3
						00:00:03	-0.00201584		00:00:03	-0.00051452		00:00:03	3		00:00:03	3
						00:00:03	-0.00577945		00:00:03	-0.00051452		00:00:03	3		00:00:03	3
						00:00:03	-0.00912188		00:00:03	-0.000616444		00:00:03	3		00:00:03	3
						00:00:03	-0.00332119		00:00:03	-0.000616444		00:00:03	3		00:00:03	3
						00:00:03	0.00465457		00:00:03	-0.000616444		00:00:03	3		00:00:03	3
						00:00:03	-0.00368202		00:00:03	-0.000616444		00:00:03	3		00:00:03	3
						00:00:03	0.00301211		00:00:03	-0.000616444		00:00:03	3		00:00:03	3
						00:00:03	0.00301211		00:00:03	-0.000835193		00:00:03	3		00:00:03	3
						00:00:03	0.00647139		00:00:03	-0.000835193		00:00:03	3		00:00:03	3
						00:00:03	-0.000381012		00:00:03	-0.000835193		00:00:03	3		00:00:03	3
						00:00:03	0.00671942		00:00:03	-0.000835193		00:00:03	3		00:00:03	3
						00:00:03	0.0116506		00:00:03	-0.000835193		00:00:03	3		00:00:03	3
						00:00:03	0.0116506		00:00:03	-0.00145067		00:00:03	3		00:00:03	3
						00:00:03	0.00757803		00:00:03	-0.00145067		00:00:03	3		00:00:03	3
						00:00:03	0.0113426		00:00:03	-0.00145067		00:00:03	3		00:00:03	3
						00:00:03	0.0161801		00:00:03	-0.00145067		00:00:03	3		00:00:03	3
						00:00:03	0.0161801		00:00:03	-0.00145067		00:00:03	3		00:00:03	3
						00:00:03	0.00581684		00:00:03	-0.00123431		00:00:03	3		00:00:03	3
						00:00:03	0.00813907		00:00:03	-0.00123431		00:00:03	3		00:00:03	3
						00:00:03	0.0124801		00:00:03	-0.00123431		00:00:03	3		00:00:03	3
						00:00:03	0.0124801		00:00:03	-0.00123431		00:00:03	3		00:00:03	3
						00:00:03	-0.0011809		00:00:03	-0.00123431		00:00:03	3		00:00:03	3
						00:00:03	0.00301718		00:00:03	-0.0015371		00:00:03	3		00:00:03	3
						00:00:03	0.00440946		00:00:03	-0.0015371		00:00:03	3		00:00:03	3
						00:00:03	-0.00189835		00:00:03	-0.0015371		00:00:03	3		00:00:03	3
						00:00:03	-0.00958523		00:00:03	-0.0015371		00:00:03	3		00:00:03	3
						00:00:03	-0.00681388		00:00:03	-0.0015371		00:00:03	3		00:00:03	3
						00:00:03	-0.00237891		00:00:03	-0.00128318		00:00:03	3		00:00:03	3
						00:00:03	-0.00951819		00:00:03	-0.00128318		00:00:03	3		00:00:03	3
						00:00:03	-0.0038664		00:00:03	-0.00128318		00:00:03	3		00:00:03	3
						00:00:03	-0.0038664		00:00:03	-0.00128318		00:00:03	3		00:00:03	3
						00:00:03	-0.000322771		00:00:03	-0.00128318		00:00:03	3		00:00:03	3
						00:00:03	-0.00786194		00:00:03	-0.00155355		00:00:03	3		00:00:03	3
						00:00:03	-0.00468099		00:00:03	-0.00155355		00:00:03	3		00:00:03	3
						00:00:03	0.00221508		00:00:03	-0.00155355		00:00:03	3		00:00:03	3
						00:00:03	0.00221508		00:00:03	-0.00155355		00:00:03	3		00:00:03	3
						00:00:03	-0.00352503		00:00:03	-0.00155355		00:00:03	3		00:00:03	3
						00:00:03	0.0027757		00:00:03	-0.00116028		00:00:03	3		00:00:03	3
						00:00:03	0.00987789		00:00:03	-0.00116028		00:00:03	3		00:00:03	3
						00:00:03	0.00987789		00:00:03	-0.00116028		00:00:03	3		00:00:03	3
						00:00:03	0.00148562		00:00:03	-0.00116028		00:00:03	3		00:00:03	3
						00:00:03	0.00745633		00:00:03	-0.00116028		00:00:03	3		00:00:03	3
						00:00:03	0.00985512		00:00:03	-0.00107767		00:00:03	3		00:00:03	3
						00:00:03	0.00985512		00:00:03	-0.00107767		00:00:03	3		00:00:03	3
						00:00:03	-0.00185924		00:00:03	-0.00107767		00:00:03	3		00:00:03	3
						00:00:03	0.00179595		00:00:03	-0.00107767		00:00:03	3		00:00:03	3
						00:00:03	0.00481149		00:00:03	-0.00107767		00:00:03	3		00:00:03	3
						00:00:03	-0.00136421		00:00:03	-0.000852836		00:00:03	3		00:00:03	3
						00:00:03	-0.00670318		00:00:03	-0.000852836		00:00:03	3		00:00:03	3
						00:00:03	-0.00452437		00:00:03	-0.000852836		00:00:03	3		00:00:03	3
						00:00:03	0.00451954		00:00:03	-0.000852836		00:00:03	3		00:00:03	3
						00:00:03	-0.00019139		00:00:03	-0.000852836		00:00:03	3		00:00:03	3
						00:00:03	0.00414159		00:00:03	-0.000723971		00:00:03	3		00:00:03	3
						00:00:03	0.00414159		00:00:03	-0.000723971		00:00:03	3		00:00:03	3
						00:00:03	0.0077784		00:00:03	-0.000723971		00:00:03	3		00:00:03	3
						00:00:03	-0.0041047		00:00:03	-0.000723971		00:00:03	3		00:00:03	3
						00:00:03	0.00100504		00:00:03	-0.000723971		00:00:03	3		00:00:03	3
						00:00:03	0.00100504		00:00:03	-0.000400795		00:00:03	3		00:00:03	3
						00:00:03	-0.00244522		00:00:03	-0.000400795		00:00:03	3		00:00:03	3
						00:00:03	-0.0162132		00:00:03	-0.000400795		00:00:03	3		00:00:03	3
						00:00:03	-0.0177988		00:00:03	-0.000400795		00:00:03	3		00:00:03	3
						00:00:03	-0.0103912		00:00:03	-0.000400795		00:00:03	3		00:00:03	3
						00:00:03	-0.0103912		00:00:03	-2.38549e-05		00:00:03	3		00:00:03	3
						00:00:03	-0.0109215		00:00:03	-2.38549e-05		00:00:03	3		00:00:03	3
						00:00:03	-0.00325631		00:00:03	-2.38549e-05		00:00:03	3		00:00:03	3
						00:00:03	0.00379186		00:00:03	-2.38549e-05		00:00:03	3		00:00:03	3
						00:00:03	0.00379186		00:00:03	-2.38549e-05		00:00:03	3		00:00:03	3
						00:00:03	0.0031287		00:00:03	0.000224816		00:00:03	3		00:00:03	3
						00:00:03	0.0101613		00:00:03	0.000224816		00:00:03	3		00:00:03	3
						00:00:03	0.00974443		00:00:03	0.000224816		00:00:03	3		00:00:03	3
						00:00:03	0.00974443		00:00:03	0.000224816		00:00:03	3		00:00:03	3
						00:00:03	-0.00079894		00:00:03	0.000224816		00:00:03	3		00:00:03	3
						00:00:03	-0.00241563		00:00:03	0.000230657		00:00:03	3		00:00:03	3
						00:00:03	0.00327943		00:00:03	0.000230657		00:00:03	3		00:00:03	3
						00:00:03	-0.00149001		00:00:03	0.000230657		00:00:03	3		00:00:03	3
						00:00:03	-0.0049569		00:00:03	0.000230657		00:00:03	3		00:00:03	3
						00:00:03	-0.00056439		00:00:03	0.000230657		00:00:03	3		00:00:03	3
						00:00:03	0.00342685		00:00:03	0.000252115		00:00:03	3		00:00:03	3
						00:00:03	-0.00443426		00:00:03	0.000252115		00:00:03	3		00:00:03	3
						00:00:03	0.00124778		00:00:03	0.000252115		00:00:03	3		00:00:03	3
						00:00:03	0.00124778		00:00:03	0.000252115		00:00:03	3		00:00:03	3
						00:00:03	0.00653622		00:00:03	0.000252115		00:00:03	3		00:00:03	3
						00:00:03	0.000343253		00:00:03	2.06101e-05		00:00:03	3		00:00:03	3
						00:00:03	0.00497176		00:00:03	2.06101e-05		00:00:03	3		00:00:03	3
						00:00:03	0.00816694		00:00:03	2.06101e-05		00:00:03	3		00:00:03	3
						00:00:03	0.00816694		00:00:03	2.06101e-05		00:00:03	3		00:00:03	3
						00:00:03	0.000317656		00:00:03	2.06101e-05		00:00:03	3		00:00:03	3
						00:00:03	0.00406128		00:00:03	-9.38308e-05		00:00:03	3		00:00:03	3
						00:00:03	0.00556337		00:00:03	-9.38308e-05		00:00:03	3		00:00:03	3
						00:00:03	0.00556337		00:00:03	-9.38308e-05		00:00:03	3		00:00:03	3
						00:00:03	-0.00333373		00:00:03	-9.38308e-05		00:00:03	3		00:00:03	3
						00:00:03	-0.00178321		00:00:03	-9.38308e-05		00:00:03	3		00:00:03	3
						00:00:03	0.00109719		00:00:03	-0.000576628		00:00:03	3		00:00:03	3
						00:00:03	0.00109719		00:00:03	-0.000576628		00:00:03	3		00:00:03	3
						00:00:03	-0.00579555		00:00:03	-0.000576628		00:00:03	3		00:00:03	3
						00:00:03	-0.00262633		00:00:03	-0.000576628		00:00:03	3		00:00:03	3
						00:00:03	-0.000681827		00:00:03	-0.000576628		00:00:03	3		00:00:03	3
						00:00:03	-0.00586991		00:00:03	-0.000986947		00:00:03	3		00:00:03	3
						00:00:03	-0.0101126		00:00:03	-0.000986947		00:00:03	3		00:00:03	3
						00:00:03	-0.0091135		00:00:03	-0.000986947		00:00:03	3		00:00:03	3
						00:00:03	-0.00548887		00:00:03	-0.000986947		00:00:03	3		00:00:03	3
						00:00:03	-0.0151104		00:00:03	-0.000986947		00:00:03	3		00:00:03	3
						00:00:03	-0.0119486		00:00:03	-0.00117685		00:00:03	3		00:00:03	3
						00:00:03	-0.0119486		00:00:03	-0.00117685		00:00:03	3		00:00:03	3
						00:00:03	-0.00477036		00:00:03	-0.00117685		00:00:03	3		00:00:03	3
						00:00:03	-0.0139623		00:00:03	-0.00117685		00:00:03	3		00:00:03	3
						00:00:03	-0.00811471		00:00:03	-0.00117685		00:00:03	3		00:00:03	3
						00:00:03	0.00122739		00:00:03	-0.001763		00:00:03	3		00:00:03	3
						00:00:03	0.00122739		00:00:03	-0.001763		00:00:03	3		00:00:03	3
						00:00:03	-0.00908891		00:00:03	-0.001763		00:00:03	3		00:00:03	3
						00:00:03	-0.000725597		00:00:03	-0.001763		00:00:03	3		00:00:03	3
						00:00:03	0.0053358		00:00:03	-0.001763		00:00:03	3		00:00:03	3
						00:00:03	0.0053358		00:00:03	-0.00221778		00:00:03	3		00:00:03	3
						00:00:03	-0.00931189		00:00:03	-0.00221778		00:00:03	3		00:00:03	3
						00:00:03	-0.00328645		00:00:03	-0.00221778		00:00:03	3		00:00:03	3
						00:00:03	0.0039233		00:00:03	-0.00221778		00:00:03	3		00:00:03	3
						00:00:03	0.0039233		00:00:03	-0.00221778		00:00:03	3		00:00:03	3
						00:00:03	-0.00543736		00:00:03	-0.0023544		00:00:03	3		00:00:03	3
						00:00:03	0.0038597		00:00:03	-0.0023544		00:00:03	3		00:00:03	3
						00:00:03	0.0103834		00:00:03	-0.0023544		00:00:03	3		00:00:03	3
						00:00:03	0.00335321		00:00:03	-0.0023544		00:00:03	3		00:00:03	3
						00:00:03	-0.00164331		00:00:03	-0.0023544		00:00:03	3		00:00:03	3
						00:00:03	0.00284672		00:00:03	-0.00211657		00:00:03	3		00:00:03	3
						00:00:03	0.0101602		00:00:03	-0.00211657		00:00:03	3		00:00:03	3
						00:00:03	-0.00596561		00:00:03	-0.00211657		00:00:03	3		00:00:03	3
						00:00:03	-7.96957e-05		00:00:03	-0.00211657		00:00:03	3		00:00:03	3
						00:00:03	-7.96957e-05		00:00:03	-0.00211657		00:00:03	3		00:00:03	3
						00:00:03	0.00972644		00:00:03	-0.00195099		00:00:03	3		00:00:03	3
						00:00:03	-0.00919254		00:00:03	-0.00195099		00:00:03	3		00:00:03	3
						00:00:03	-0.0013155		00:00:03	-0.00195099		00:00:03	3		00:00:03	3
						00:00:03	0.00502847		00:00:03	-0.00195099		00:00:03	3		00:00:03	3
						00:00:03	0.00502847		00:00:03	-0.00195099		00:00:03	3		00:00:03	3
						00:00:03	-0.0126359		00:00:03	-0.00148178		00:00:03	3		00:00:03	3
						00:00:03	-0.00296905		00:00:03	-0.00148178		00:00:03	3		00:00:03	3
						00:00:03	-0.000748007		00:00:03	-0.00148178		00:00:03	3		00:00:03	3
						00:00:03	-0.000748007		00:00:03	-0.00148178		00:00:03	3		00:00:03	3
						00:00:03	-0.0147293		00:00:03	-0.00148178		00:00:03	3		00:00:03	3
						00:00:03	-0.0102667		00:00:03	-0.00138356		00:00:03	3		00:00:03	3
						00:00:03	-0.00682004		00:00:03	-0.00138356		00:00:03	3		00:00:03	3
						00:00:03	-0.00682004		00:00:03	-0.00138356		00:00:03	3		00:00:03	3
						00:00:03	-0.0116217		00:00:03	-0.00138356		00:00:03	3		00:00:03	3
						00:00:03	-0.0053188		00:00:03	-0.00138356		00:00:03	3		00:00:03	3
						00:00:03	-0.000192066		00:00:03	-0.00101103		00:00:03	3		00:00:03	3
						00:00:03	-0.0042071		00:00:03	-0.00101103		00:00:03	3		00:00:03	3
						00:00:03	-0.00563387		00:00:03	-0.00101103		00:00:03	3		00:00:03	3
						00:00:03	-0.0030954		00:00:03	-0.00101103		00:00:03	3		00:00:03	3
						00:00:03	0.00644951		00:00:03	-0.00101103		00:00:03	3		00:00:03	3
						00:00:03	0.000699576		00:00:03	-0.000950588		00:00:03	3		00:00:03	3
						00:00:03	0.00449456		00:00:03	-0.000950588		00:00:03	3		00:00:03	3
						00:00:03	0.00449456		00:00:04	-0.000950588		00:00:04	3		00:00:04	3
						00:00:03	0.0075738		00:00:04	-0.000950588		00:00:04	3		00:00:04	3
						00:00:04	0.000990121		00:00:04	-0.000950588		00:00:04	3		00:00:04	3
						00:00:04	0.0097603		00:00:04	-0.000979437		00:00:04	3		00:00:04	3
						00:00:04	0.0097603		00:00:04	-0.000979437		00:00:04	3		00:00:04	3
						00:00:04	0.01295		00:00:04	-0.000979437		00:00:04	3		00:00:04	3
						00:00:04	0.00707351		00:00:04	-0.000979437		00:00:04	3		00:00:04	3
						00:00:04	0.0077161		00:00:04	-0.000979437		00:00:04	3		00:00:04	3
						00:00:04	0.00951958		00:00:04	-0.00104882		00:00:04	3		00:00:04	3
						00:00:04	0.00951958		00:00:04	-0.00104882		00:00:04	3		00:00:04	3
						00:00:04	-0.00179837		00:00:04	-0.00104882		00:00:04	3		00:00:04	3
						00:00:04	-0.000749001		00:00:04	-0.00104882		00:00:04	3		00:00:04	3
						00:00:04	0.00599899		00:00:04	-0.00104882		00:00:04	3		00:00:04	3
						00:00:04	0.00599899		00:00:04	-0.00101317		00:00:04	3		00:00:04	3
						00:00:04	-0.00529243		00:00:04	-0.00101317		00:00:04	3		00:00:04	3
						00:00:04	-0.00062637		00:00:04	-0.00101317		00:00:04	3		00:00:04	3
						00:00:04	0.0081539		00:00:04	-0.00101317		00:00:04	3		00:00:04	3
						00:00:04	0.0081539		00:00:04	-0.00101317		00:00:04	3		00:00:04	3
						00:00:04	-0.00301768		00:00:04	-0.000946535		00:00:04	3		00:00:04	3
						00:00:04	0.00584733		00:00:04	-0.000946535		00:00:04	3		00:00:04	3
						00:00:04	0.0097814		00:00:04	-0.000946535		00:00:04	3		00:00:04	3
						00:00:04	0.00390915		00:00:04	-0.000946535		00:00:04	3		00:00:04	3
						00:00:04	-0.00335928		00:00:04	-0.000946535		00:00:04	3		00:00:04	3
						00:00:04	0.00197097		00:00:04	-0.000746978		00:00:04	3		00:00:04	3
						00:00:04	0.00448139		00:00:04	-0.000746978		00:00:04	3		00:00:04	3
						00:00:04	-0.00650476		00:00:04	-0.000746978		00:00:04	3		00:00:04	3
						00:00:04	-0.00290334		00:00:04	-0.000746978		00:00:04	3		00:00:04	3
						00:00:04	-0.00290334		00:00:04	-0.000746978		00:00:04	3		00:00:04	3
						00:00:04	0.00171992		00:00:04	-0.000802053		00:00:04	3		00:00:04	3
						00:00:04	-0.00495974		00:00:04	-0.000802053		00:00:04	3		00:00:04	3
						00:00:04	0.000214855		00:00:04	-0.000802053		00:00:04	3		00:00:04	3
						00:00:04	0.00579494		00:00:04	-0.000802053		00:00:04	3		00:00:04	3
						00:00:04	0.00579494		00:00:04	-0.000802053		00:00:04	3		00:00:04	3
						00:00:04	-0.00268858		00:00:04	-0.00114907		00:00:04	3		00:00:04	3
						00:00:04	0.0012355		00:00:04	-0.00114907		00:00:04	3		00:00:04	3
						00:00:04	0.0012355		00:00:04	-0.00114907		00:00:04	3		00:00:04	3
						00:00:04	0.00105741		00:00:04	-0.00114907		00:00:04	3		00:00:04	3
						00:00:04	-0.00968858		00:00:04	-0.00114907		00:00:04	3		00:00:04	3
						00:00:04	-0.00729081		00:00:04	-0.00187816		00:00:04	3		00:00:04	3
						00:00:04	-0.00729081		00:00:04	-0.00187816		00:00:04	3		00:00:04	3
						00:00:04	-0.00211686		00:00:04	-0.00187816		00:00:04	3		00:00:04	3
						00:00:04	-0.00818813		00:00:04	-0.00187816		00:00:04	3		00:00:04	3
						00:00:04	-0.00464076		00:00:04	-0.00187816		00:00:04	3		00:00:04	3
						00:00:04	0.00275298		00:00:04	-0.00180889		00:00:04	3		00:00:04	3
						00:00:04	0.000568447		00:00:04	-0.00180889		00:00:04	3		00:00:04	3
						00:00:04	-0.00198575		00:00:04	-0.00180889		00:00:04	3		00:00:04	3
						00:00:04	0.00577766		00:00:04	-0.00180889		00:00:04	3		00:00:04	3
						00:00:04	0.00739299		00:00:04	-0.00180889		00:00:04	3		00:00:04	3
						00:00:04	0.00538379		00:00:04	-0.00178183		00:00:04	3		00:00:04	3
						00:00:04	0.00498992		00:00:04	-0.00178183		00:00:04	3		00:00:04	3
						00:00:04	0.00498992		00:00:04	-0.00178183		00:00:04	3		00:00:04	3
						00:00:04	0.00781605		00:00:04	-0.00178183		00:00:04	3		00:00:04	3
						00:00:04	0.00608258		00:00:04	-0.00178183		00:00:04	3		00:00:04	3
						00:00:04	0.00717524		00:00:04	-0.00178183		00:00:04	3		00:00:04	3
						00:00:04	0.00717524		00:00:04	-0.00178183		00:00:04	3		00:00:04	3
						00:00:04	0.00918958		00:00:04	-0.00178183		00:00:04	3		00:00:04	3
						00:00:04	0.00616203		00:00:04	-0.00178183		00:00:04	3		00:00:04	3
						00:00:04	0.00514882		00:00:04	-0.00178183		00:00:04	3		00:00:04	3
						00:00:04	0.00514882		00:00:04	-0.00126876		00:00:04	3		00:00:04	3
						00:00:04	0.0102141		00:00:04	-0.00126876		00:00:04	3		00:00:04	3
						00:00:04	0.00376408		00:00:04	-0.00126876		00:00:04	3		00:00:04	3
						00:00:04	0.00710643		00:00:04	-0.00126876		00:00:04	3		00:00:04	3
						00:00:04	0.00710643		00:00:04	-0.00126876		00:00:04	3		00:00:04	3
						00:00:04	0.0113569		00:00:04	-0.00152947		00:00:04	3		00:00:04	3
						00:00:04	0.00464505		00:00:04	-0.00152947		00:00:04	3		00:00:04	3
						00:00:04	0.0100335		00:00:04	-0.00152947		00:00:04	3		00:00:04	3
						00:00:04	0.0108105		00:00:04	-0.00152947		00:00:04	3		00:00:04	3
						00:00:04	0.00313401		00:00:04	-0.00152947		00:00:04	3		00:00:04	3
						00:00:04	-0.00244062		00:00:04	-0.00103761		00:00:04	3		00:00:04	3
						00:00:04	-0.00376545		00:00:04	-0.00103761		00:00:04	3		00:00:04	3
						00:00:04	0.00384099		00:00:04	-0.00103761		00:00:04	3		00:00:04	3
						00:00:04	-0.00164048		00:00:04	-0.00103761		00:00:04	3		00:00:04	3
						00:00:04	0.000484494		00:00:04	-0.00103761		00:00:04	3		00:00:04	3
						00:00:04	0.000484494		00:00:04	-0.00081302		00:00:04	3		00:00:04	3
						00:00:04	0.00551095		00:00:04	-0.00081302		00:00:04	3		00:00:04	3
						00:00:04	0.00106512		00:00:04	-0.00081302		00:00:04	3		00:00:04	3
						00:00:04	0.00164574		00:00:04	-0.00081302		00:00:04	3		00:00:04	3
						00:00:04	0.00164574		00:00:04	-0.00081302		00:00:04	3		00:00:04	3
						00:00:04	0.00428759		00:00:04	-0.00120045		00:00:04	3		00:00:04	3
						00:00:04	0.00137621		00:00:04	-0.00120045		00:00:04	3		00:00:04	3
						00:00:04	0.00110669		00:00:04	-0.00120045		00:00:04	3		00:00:04	3
						00:00:04	0.00110669		00:00:04	-0.00120045		00:00:04	3		00:00:04	3
						00:00:04	0.00443609		00:00:04	-0.00120045		00:00:04	3		00:00:04	3
						00:00:04	-0.00422684		00:00:04	-0.00120498		00:00:04	3		00:00:04	3
						00:00:04	-0.00266131		00:00:04	-0.00120498		00:00:04	3		00:00:04	3
						00:00:04	-0.00266131		00:00:04	-0.00120498		00:00:04	3		00:00:04	3
						00:00:04	0.00270121		00:00:04	-0.00120498		00:00:04	3		00:00:04	3
						00:00:04	-0.00433104		00:00:04	-0.00120498		00:00:04	3		00:00:04	3
						00:00:04	0.00171219		00:00:04	-0.00102211		00:00:04	3		00:00:04	3
						00:00:04	0.00171219		00:00:04	-0.00102211		00:00:04	3		00:00:04	3
						00:00:04	0.000771776		00:00:04	-0.00102211		00:00:04	3		00:00:04	3
						00:00:04	-0.00344638		00:00:04	-0.00102211		00:00:04	3		00:00:04	3
						00:00:04	-0.000168639		00:00:04	-0.00102211		00:00:04	3		00:00:04	3
						00:00:04	0.00182155		00:00:04	-0.00175716		00:00:04	3		00:00:04	3
						00:00:04	-0.00133831		00:00:04	-0.00175716		00:00:04	3		00:00:04	3
						00:00:04	-0.00250799		00:00:04	-0.00175716		00:00:04	3		00:00:04	3
						00:00:04	-0.00250799		00:00:04	-0.00175716		00:00:04	3		00:00:04	3
						00:00:04	-0.00353411		00:00:04	-0.00175716		00:00:04	3		00:00:04	3
						00:00:04	-0.00664937		00:00:04	-0.00213004		00:00:04	3		00:00:04	3
						00:00:04	-0.0107908		00:00:04	-0.00213004		00:00:04	3		00:00:04	3
						00:00:04	-0.0107908		00:00:04	-0.00213004		00:00:04	3		00:00:04	3
						00:00:04	-0.00887833		00:00:04	-0.00213004		00:00:04	3		00:00:04	3
						00:00:04	-0.0104071		00:00:04	-0.00213004		00:00:04	3		00:00:04	3
						00:00:04	-0.0100234		00:00:04	-0.00118507		00:00:04	3		00:00:04	3
						00:00:04	-0.0100234		00:00:04	-0.00118507		00:00:04	3		00:00:04	3
						00:00:04	-0.00730194		00:00:04	-0.00118507		00:00:04	3		00:00:04	3
						00:00:04	-0.00762644		00:00:04	-0.00118507		00:00:04	3		00:00:04	3
						00:00:04	-0.0052295		00:00:04	-0.00118507		00:00:04	3		00:00:04	3
						00:00:04	-0.0052295		00:00:04	-0.000413669		00:00:04	3		00:00:04	3
						00:00:04	-0.00213529		00:00:04	-0.000413669		00:00:04	3		00:00:04	3
						00:00:04	-0.00787442		00:00:04	-0.000413669		00:00:04	3		00:00:04	3
						00:00:04	-0.00751167		00:00:04	-0.000413669		00:00:04	3		00:00:04	3
						00:00:04	-0.00751167		00:00:04	-0.000413669		00:00:04	3		00:00:04	3
						00:00:04	-0.000975726		00:00:04	-0.00107039		00:00:04	3		00:00:04	3
						00:00:04	-0.00665674		00:00:04	-0.00107039		00:00:04	3		00:00:04	3
						00:00:04	-0.000446878		00:00:04	-0.00107039		00:00:04	3		00:00:04	3
						00:00:04	0.00131068		00:00:04	-0.00107039		00:00:04	3		00:00:04	3
						00:00:04	0.00100684		00:00:04	-0.00107039		00:00:04	3		00:00:04	3
						00:00:04	-0.0026896		00:00:04	-0.00147261		00:00:04	3		00:00:04	3
						00:00:04	0.00246055		00:00:04	-0.00147261		00:00:04	3		00:00:04	3
						00:00:04	0.00477692		00:00:04	-0.00147261		00:00:04	3		00:00:04	3
						00:00:04	0.00165804		00:00:04	-0.00147261		00:00:04	3		00:00:04	3
						00:00:04	0.000855527		00:00:04	-0.00147261		00:00:04	3		00:00:04	3
						00:00:04	0.000855527		00:00:04	-0.000617279		00:00:04	3		00:00:04	3
						00:00:04	0.00176395		00:00:04	-0.000617279		00:00:04	3		00:00:04	3
						00:00:04	-0.00219416		00:00:04	-0.000617279		00:00:04	3		00:00:04	3
						00:00:04	-0.00524385		00:00:04	-0.000617279		00:00:04	3		00:00:04	3
						00:00:04	-0.00524385		00:00:04	-0.000617279		00:00:04	3		00:00:04	3
						00:00:04	-0.000713047		00:00:04	-0.00104762		00:00:04	3		00:00:04	3
						00:00:04	-0.00144845		00:00:04	-0.00104762		00:00:04	3		00:00:04	3
						00:00:04	0.00234695		00:00:04	-0.00104762		00:00:04	3		00:00:04	3
						00:00:04	0.00234695		00:00:04	-0.00104762		00:00:04	3		00:00:04	3
						00:00:04	7.78386e-05		00:00:04	-0.00104762		00:00:04	3		00:00:04	3
						00:00:04	-0.00930162		00:00:04	-0.00107004		00:00:04	3		00:00:04	3
						00:00:04	-0.0121251		00:00:04	-0.00107004		00:00:04	3		00:00:04	3
						00:00:04	-0.0121251		00:00:04	-0.00107004		00:00:04	3		00:00:04	3
						00:00:04	-0.0049395		00:00:04	-0.00107004		00:00:04	3		00:00:04	3
						00:00:04	-0.00948372		00:00:04	-0.00107004		00:00:04	3		00:00:04	3
						00:00:04	-0.00433067		00:00:04	-0.00107004		00:00:04	3		00:00:04	3
						00:00:04	-0.000835375		00:00:04	-0.00107004		00:00:04	3		00:00:04	3
						00:00:04	-0.0030219		00:00:04	-0.00107004		00:00:04	3		00:00:04	3
						00:00:04	-0.0071731		00:00:04	-0.00107004		00:00:04	3		00:00:04	3
						00:00:04	-0.00171313		00:00:04	-0.00107004		00:00:04	3		00:00:04	3
						00:00:04	0.000467405		00:00:04	-0.000173939		00:00:04	3		00:00:04	3
						00:00:04	-0.0032636		00:00:04	-0.000173939		00:00:04	3		00:00:04	3
						00:00:04	-0.00481407		00:00:04	-0.000173939		00:00:04	3		00:00:04	3
						00:00:04	-0.00481407		00:00:04	-0.000173939		00:00:04	3		00:00:04	3
						00:00:04	-0.00310566		00:00:04	-0.000173939		00:00:04	3		00:00:04	3
						00:00:04	-0.00769955		00:00:04	-0.00188638		00:00:04	3		00:00:04	3
						00:00:04	-0.010585		00:00:04	-0.00188638		00:00:04	3		00:00:04	3
						00:00:04	-0.010585		00:00:04	-0.00188638		00:00:04	3		00:00:04	3
						00:00:04	-0.00233147		00:00:04	-0.00188638		00:00:04	3		00:00:04	3
						00:00:04	-0.00593268		00:00:04	-0.00188638		00:00:04	3		00:00:04	3
						00:00:04	-0.00128035		00:00:04	-0.000905527		00:00:04	3		00:00:04	3
						00:00:04	-0.00128035		00:00:04	-0.000905527		00:00:04	3		00:00:04	3
						00:00:04	0.00330002		00:00:04	-0.000905527		00:00:04	3		00:00:04	3
						00:00:04	-0.0077549		00:00:04	-0.000905527		00:00:04	3		00:00:04	3
						00:00:04	-0.0032642		00:00:04	-0.000905527		00:00:04	3		00:00:04	3
						00:00:04	-0.0032642		00:00:04	-0.00117554		00:00:04	3		00:00:04	3
						00:00:04	0.000534206		00:00:04	-0.00117554		00:00:04	3		00:00:04	3
						00:00:04	-0.00898525		00:00:04	-0.00117554		00:00:04	3		00:00:04	3
						00:00:04	-0.0039833		00:00:04	-0.00117554		00:00:04	3		00:00:04	3
						00:00:04	-0.0039833		00:00:04	-0.00117554		00:00:04	3		00:00:04	3
						00:00:04	-0.00132073		00:00:04	-0.00187577		00:00:04	3		00:00:04	3
						00:00:04	-0.00447132		00:00:04	-0.00187577		00:00:04	3		00:00:04	3
						00:00:04	-0.00447132		00:00:04	-0.00187577		00:00:04	3		00:00:04	3
						00:00:04	0.00134184		00:00:04	-0.00187577		00:00:04	3		00:00:04	3
						00:00:04	0.00100801		00:00:04	-0.00187577		00:00:04	3		00:00:04	3
						00:00:04	-0.00340023		00:00:04	-0.000623597		00:00:04	3		00:00:04	3
						00:00:04	0.000674179		00:00:04	-0.000623597		00:00:04	3		00:00:04	3
						00:00:04	0.000674179		00:00:04	-0.000623597		00:00:04	3		00:00:04	3
						00:00:04	0.0013987		00:00:04	-0.000623597		00:00:04	3		00:00:04	3
						00:00:04	-0.00355103		00:00:04	-0.000623597		00:00:04	3		00:00:04	3
						00:00:04	0.00212323		00:00:04	-0.00188459		00:00:04	3		00:00:04	3
						00:00:04	0.0116435		00:00:04	-0.00188459		00:00:04	3		00:00:04	3
						00:00:04	0.00489568		00:00:04	-0.00188459		00:00:04	3		00:00:04	3
						00:00:04	0.00152209		00:00:04	-0.00188459		00:00:04	3		00:00:04	3
						00:00:04	0.00766813		00:00:04	-0.00188459		00:00:04	3		00:00:04	3
						00:00:04	0.00908442		00:00:04	-0.000977052		00:00:04	3		00:00:04	3
						00:00:04	-0.00812853		00:00:04	-0.000977052		00:00:04	3		00:00:04	3
						00:00:04	-0.00812853		00:00:04	-0.000977052		00:00:04	3		00:00:04	3
						00:00:04	-0.00451885		00:00:04	-0.000977052		00:00:04	3		00:00:04	3
						00:00:04	0.00146362		00:00:04	-0.000977052		00:00:04	3		00:00:04	3
						00:00:04	-0.00729185		00:00:04	0.000426279		00:00:04	3		00:00:04	3
						00:00:04	-0.00729185		00:00:04	0.000426279		00:00:04	3		00:00:04	3
						00:00:04	-0.000460413		00:00:04	0.000426279		00:00:04	3		00:00:04	3
						00:00:04	0.00105661		00:00:04	0.000426279		00:00:04	3		00:00:04	3
						00:00:04	-0.00306737		00:00:04	0.000426279		00:00:04	3		00:00:04	3
						00:00:04	-0.00306737		00:00:04	-0.00139119		00:00:04	3		00:00:04	3
						00:00:04	0.00257363		00:00:04	-0.00139119		00:00:04	3		00:00:04	3
						00:00:04	0.00303148		00:00:04	-0.00139119		00:00:04	3		00:00:04	3
						00:00:04	-0.00295713		00:00:04	-0.00139119		00:00:04	3		00:00:04	3
						00:00:04	0.00348933		00:00:04	-0.00139119		00:00:04	3		00:00:04	3
						00:00:04	0.00348933		00:00:04	-0.000584139		00:00:04	3		00:00:04	3
						00:00:04	-0.000860196		00:00:04	-0.000584139		00:00:04	3		00:00:04	3
						00:00:04	-0.00796851		00:00:04	-0.000584139		00:00:04	3		00:00:04	3
						00:00:04	-0.00520972		00:00:04	-0.000584139		00:00:04	3		00:00:04	3
						00:00:04	-0.00520972		00:00:04	-0.000584139		00:00:04	3		00:00:04	3
						00:00:04	0.00112958		00:00:04	0.000856983		00:00:04	3		00:00:04	3
						00:00:04	-0.00302163		00:00:04	0.000856983		00:00:04	3		00:00:04	3
						00:00:04	0.00746888		00:00:04	0.000856983		00:00:04	3		00:00:04	3
						00:00:04	0.0142329		00:00:04	0.000856983		00:00:04	3		00:00:04	3
						00:00:04	0.00535016		00:00:04	0.000856983		00:00:04	3		00:00:04	3
						00:00:04	-0.00255898		00:00:04	-0.00081457		00:00:04	3		00:00:04	3
						00:00:04	0.00323144		00:00:04	-0.00081457		00:00:04	3		00:00:04	3
						00:00:04	0.0061641		00:00:04	-0.00081457		00:00:04	3		00:00:04	3
						00:00:04	-0.011233		00:00:04	-0.00081457		00:00:04	3		00:00:04	3
						00:00:04	-0.011233		00:00:04	-0.00081457		00:00:04	3		00:00:04	3
						00:00:04	-0.0062005		00:00:04	-0.00173808		00:00:04	3		00:00:04	3
						00:00:04	0.000458508		00:00:04	-0.00173808		00:00:04	3		00:00:04	3
						00:00:04	-0.00820049		00:00:04	-0.00173808		00:00:04	3		00:00:04	3
						00:00:04	-0.00820049		00:00:04	-0.00173808		00:00:04	3		00:00:04	3
						00:00:04	-8.55234e-05		00:00:04	-0.00173808		00:00:04	3		00:00:04	3
						00:00:04	-0.00178799		00:00:04	0.000700699		00:00:04	3		00:00:04	3
						00:00:04	-0.00697617		00:00:04	0.000700699		00:00:04	3		00:00:04	3
						00:00:04	-0.00697617		00:00:04	0.000700699		00:00:04	3		00:00:04	3
						00:00:04	-0.00349046		00:00:04	0.000700699		00:00:04	3		00:00:04	3
						00:00:04	-0.00539964		00:00:04	0.000700699		00:00:04	3		00:00:04	3
						00:00:04	-0.0103528		00:00:04	-9.85992e-05		00:00:04	3		00:00:04	3
						00:00:04	-0.00730881		00:00:04	-9.85992e-05		00:00:04	3		00:00:04	3
						00:00:04	-0.00730881		00:00:04	-9.85992e-05		00:00:04	3		00:00:04	3
						00:00:04	-0.00999858		00:00:04	-9.85992e-05		00:00:04	3		00:00:04	3
						00:00:04	-0.0143806		00:00:04	-9.85992e-05		00:00:04	3		00:00:04	3
						00:00:04	-0.0126884		00:00:04	-0.00202609		00:00:04	3		00:00:04	3
						00:00:04	-0.0117687		00:00:04	-0.00202609		00:00:04	3		00:00:04	3
						00:00:04	-0.0128493		00:00:04	-0.00202609		00:00:04	3		00:00:04	3
						00:00:04	-0.0149013		00:00:04	-0.00202609		00:00:04	3		00:00:04	3
						00:00:04	-0.0130102		00:00:04	-0.00202609		00:00:04	3		00:00:04	3
						00:00:04	-0.00726108		00:00:04	-0.00123872		00:00:04	3		00:00:04	3
						00:00:04	-0.00816419		00:00:04	-0.00123872		00:00:04	3		00:00:04	3
						00:00:04	-0.00816419		00:00:04	-0.00123872		00:00:04	3		00:00:04	3
						00:00:04	-0.00420078		00:00:04	-0.00123872		00:00:04	3		00:00:04	3
						00:00:04	0.00508748		00:00:04	-0.00123872		00:00:04	3		00:00:04	3
						00:00:04	-0.000116538		00:00:04	0.00088154		00:00:04	3		00:00:04	3
						00:00:04	-0.000116538		00:00:04	0.00088154		00:00:04	3		00:00:04	3
						00:00:04	0.00614454		00:00:04	0.00088154		00:00:04	3		00:00:04	3
						00:00:04	0.00682137		00:00:04	0.00088154		00:00:04	3		00:00:04	3
						00:00:04	0.00120715		00:00:04	0.00088154		00:00:04	3		00:00:04	3
						00:00:04	0.00120715		00:00:04	0.00198184		00:00:04	3		00:00:04	3
						00:00:04	0.0074982		00:00:04	0.00198184		00:00:04	3		00:00:04	3
						00:00:04	0.00266442		00:00:04	0.00198184		00:00:04	3		00:00:04	3
						00:00:04	-0.00397973		00:00:04	0.00198184		00:00:04	3		00:00:04	3
						00:00:04	-0.00216935		00:00:04	0.00198184		00:00:04	3		00:00:04	3
						00:00:04	-0.00216935		00:00:04	0.00217007		00:00:04	3		00:00:04	3
						00:00:04	-0.0042819		00:00:04	0.00217007		00:00:04	3		00:00:04	3
						00:00:04	-0.00803306		00:00:04	0.00217007		00:00:04	3		00:00:04	3
						00:00:04	-0.00639444		00:00:04	0.00217007		00:00:04	3		00:00:04	3
						00:00:04	0.00265547		00:00:04	0.00217007		00:00:04	3		00:00:04	3
						00:00:04	-0.00393112		00:00:04	0.00097643		00:00:04	3		00:00:04	3
						00:00:04	-0.00774399		00:00:04	0.00097643		00:00:04	3		00:00:04	3
						00:00:04	-0.0014678		00:00:05	0.00097643		00:00:05	3		00:00:05	3
						00:00:04	0.00897793		00:00:05	0.00097643		00:00:05	3		00:00:05	3
						00:00:04	-0.00731484		00:00:05	0.00097643		00:00:05	3		00:00:05	3
						00:00:05	-0.00731484		00:00:05	-0.0010909		00:00:05	3		00:00:05	3
						00:00:05	0.000873185		00:00:05	-0.0010909		00:00:05	3		00:00:05	3
						00:00:05	0.00811875		00:00:05	-0.0010909		00:00:05	3		00:00:05	3
						00:00:05	-0.00807794		00:00:05	-0.0010909		00:00:05	3		00:00:05	3
						00:00:05	-0.00807794		00:00:05	-0.0010909		00:00:05	3		00:00:05	3
						00:00:05	0.0019446		00:00:05	-0.00159682		00:00:05	3		00:00:05	3
						00:00:05	0.00186305		00:00:05	-0.00159682		00:00:05	3		00:00:05	3
						00:00:05	-0.00505257		00:00:05	-0.00159682		00:00:05	3		00:00:05	3
						00:00:05	-0.00505257		00:00:05	-0.00159682		00:00:05	3		00:00:05	3
						00:00:05	0.00178149		00:00:05	-0.00159682		00:00:05	3		00:00:05	3
						00:00:05	0.00263656		00:00:05	0.00013064		00:00:05	3		00:00:05	3
						00:00:05	-0.00166658		00:00:05	0.00013064		00:00:05	3		00:00:05	3
						00:00:05	0.00349163		00:00:05	0.00013064		00:00:05	3		00:00:05	3
						00:00:05	0.00349163		00:00:05	0.00013064		00:00:05	3		00:00:05	3
						00:00:05	0.001846		00:00:05	0.00013064		00:00:05	3		00:00:05	3
						00:00:05	-0.00271881		00:00:05	0.000849592		00:00:05	3		00:00:05	3
						00:00:05	0.000200361		00:00:05	0.000849592		00:00:05	3		00:00:05	3
						00:00:05	0.00604632		00:00:05	0.000849592		00:00:05	3		00:00:05	3
						00:00:05	0.000711431		00:00:05	0.000849592		00:00:05	3		00:00:05	3
						00:00:05	-0.00349342		00:00:05	0.000849592		00:00:05	3		00:00:05	3
						00:00:05	0.0012225		00:00:05	-0.00106169		00:00:05	3		00:00:05	3
						00:00:05	0.00553991		00:00:05	-0.00106169		00:00:05	3		00:00:05	3
						00:00:05	-0.00686937		00:00:05	-0.00106169		00:00:05	3		00:00:05	3
						00:00:05	-0.00686937		00:00:05	-0.00106169		00:00:05	3		00:00:05	3
						00:00:05	-0.00265744		00:00:05	-0.00106169		00:00:05	3		00:00:05	3
						00:00:05	0.0022041		00:00:05	0.000223743		00:00:05	3		00:00:05	3
						00:00:05	-0.00568053		00:00:05	0.000223743		00:00:05	3		00:00:05	3
						00:00:05	-0.00568053		00:00:05	0.000223743		00:00:05	3		00:00:05	3
						00:00:05	0.00122401		00:00:05	0.000223743		00:00:05	3		00:00:05	3
						00:00:05	0.00171035		00:00:05	0.000223743		00:00:05	3		00:00:05	3
						00:00:05	-0.00169527		00:00:05	-0.00109257		00:00:05	3		00:00:05	3
						00:00:05	-0.00169527		00:00:05	-0.00109257		00:00:05	3		00:00:05	3
						00:00:05	0.00219669		00:00:05	-0.00109257		00:00:05	3		00:00:05	3
						00:00:05	-0.00177121		00:00:05	-0.00109257		00:00:05	3		00:00:05	3
						00:00:05	-0.0048251		00:00:05	-0.00109257		00:00:05	3		00:00:05	3
						00:00:05	-0.0057391		00:00:05	-0.000508441		00:00:05	3		00:00:05	3
						00:00:05	-0.0057391		00:00:05	-0.000508441		00:00:05	3		00:00:05	3
						00:00:05	-0.00409488		00:00:05	-0.000508441		00:00:05	3		00:00:05	3
						00:00:05	-0.00651472		00:00:05	-0.000508441		00:00:05	3		00:00:05	3
						00:00:05	-0.00245066		00:00:05	-0.000508441		00:00:05	3		00:00:05	3
						00:00:05	-0.00245066		00:00:05	-0.000998033		00:00:05	3		00:00:05	3
						00:00:05	-0.00567308		00:00:05	-0.000998033		00:00:05	3		00:00:05	3
						00:00:05	-0.00904432		00:00:05	-0.000998033		00:00:05	3		00:00:05	3
						00:00:05	-0.0088955		00:00:05	-0.000998033		00:00:05	3		00:00:05	3
						00:00:05	-0.010164		00:00:05	-0.000998033		00:00:05	3		00:00:05	3
						00:00:05	-0.0140525		00:00:05	-0.00146355		00:00:05	3		00:00:05	3
						00:00:05	-0.018669		00:00:05	-0.00146355		00:00:05	3		00:00:05	3
						00:00:05	-0.0192095		00:00:05	-0.00146355		00:00:05	3		00:00:05	3
						00:00:05	-0.0139165		00:00:05	-0.00146355		00:00:05	3		00:00:05	3
						00:00:05	-0.0198624		00:00:05	-0.00146355		00:00:05	3		00:00:05	3
						00:00:05	-0.0198624		00:00:05	-0.00208749		00:00:05	3		00:00:05	3
						00:00:05	-0.0169346		00:00:05	-0.00208749		00:00:05	3		00:00:05	3
						00:00:05	-0.0131178		00:00:05	-0.00208749		00:00:05	3		00:00:05	3
						00:00:05	-0.0194141		00:00:05	-0.00208749		00:00:05	3		00:00:05	3
						00:00:05	-0.0194141		00:00:05	-0.00208749		00:00:05	3		00:00:05	3
						00:00:05	-0.0138518		00:00:05	-0.00244058		00:00:05	3		00:00:05	3
						00:00:05	-0.0139138		00:00:05	-0.00244058		00:00:05	3		00:00:05	3
						00:00:05	-0.0167237		00:00:05	-0.00244058		00:00:05	3		00:00:05	3
						00:00:05	-0.0167237		00:00:05	-0.00244058		00:00:05	3		00:00:05	3
						00:00:05	-0.0139759		00:00:05	-0.00244058		00:00:05	3		00:00:05	3
						00:00:05	-0.0160236		00:00:05	-0.00225951		00:00:05	3		00:00:05	3
						00:00:05	-0.021496		00:00:05	-0.00225951		00:00:05	3		00:00:05	3
						00:00:05	-0.0180713		00:00:05	-0.00225951		00:00:05	3		00:00:05	3
						00:00:05	-0.0180713		00:00:05	-0.00225951		00:00:05	3		00:00:05	3
						00:00:05	-0.0129278		00:00:05	-0.00225951		00:00:05	3		00:00:05	3
						00:00:05	-0.0192198		00:00:05	-0.00179554		00:00:05	3		00:00:05	3
						00:00:05	-0.00778434		00:00:05	-0.00179554		00:00:05	3		00:00:05	3
						00:00:05	-0.00256999		00:00:05	-0.00179554		00:00:05	3		00:00:05	3
						00:00:05	-0.00440908		00:00:05	-0.00179554		00:00:05	3		00:00:05	3
						00:00:05	-0.0118405		00:00:05	-0.00179554		00:00:05	3		00:00:05	3
						00:00:05	-0.00103382		00:00:05	-0.00112153		00:00:05	3		00:00:05	3
						00:00:05	-0.00122808		00:00:05	-0.00112153		00:00:05	3		00:00:05	3
						00:00:05	-0.0065584		00:00:05	-0.00112153		00:00:05	3		00:00:05	3
						00:00:05	-0.0065584		00:00:05	-0.00112153		00:00:05	3		00:00:05	3
						00:00:05	-0.00487443		00:00:05	-0.00112153		00:00:05	3		00:00:05	3
						00:00:05	0.00197983		00:00:05	-0.000298036		00:00:05	3		00:00:05	3
						00:00:05	-0.00240792		00:00:05	-0.000298036		00:00:05	3		00:00:05	3
						00:00:05	-0.00240792		00:00:05	-0.000298036		00:00:05	3		00:00:05	3
						00:00:05	0.000454236		00:00:05	-0.000298036		00:00:05	3		00:00:05	3
						00:00:05	0.00499529		00:00:05	-0.000298036		00:00:05	3		00:00:05	3
						00:00:05	0.00143093		00:00:05	0.000224935		00:00:05	3		00:00:05	3
						00:00:05	0.00143093		00:00:05	0.000224935		00:00:05	3		00:00:05	3
						00:00:05	0.00953634		00:00:05	0.000224935		00:00:05	3		00:00:05	3
						00:00:05	0.00968242		00:00:05	0.000224935		00:00:05	3		00:00:05	3
						00:00:05	0.00406594		00:00:05	0.000224935		00:00:05	3		00:00:05	3
						00:00:05	0.00982849		00:00:05	0.000446664		00:00:05	3		00:00:05	3
						00:00:05	0.00982849		00:00:05	0.000446664		00:00:05	3		00:00:05	3
						00:00:05	0.00876059		00:00:05	0.000446664		00:00:05	3		00:00:05	3
						00:00:05	0.00123517		00:00:05	0.000446664		00:00:05	3		00:00:05	3
						00:00:05	0.00769268		00:00:05	0.000446664		00:00:05	3		00:00:05	3
						00:00:05	0.0136866		00:00:05	0.000446664		00:00:05	3		00:00:05	3
						00:00:05	0.00919579		00:00:05	0.000446664		00:00:05	3		00:00:05	3
						00:00:05	0.00303123		00:00:05	0.000446664		00:00:05	3		00:00:05	3
						00:00:05	0.0106989		00:00:05	0.000446664		00:00:05	3		00:00:05	3
						00:00:05	0.0138376		00:00:05	0.000341402		00:00:05	3		00:00:05	3
						00:00:05	0.00181495		00:00:05	0.000341402		00:00:05	3		00:00:05	3
						00:00:05	0.00181495		00:00:05	0.000341402		00:00:05	3		00:00:05	3
						00:00:05	0.00486078		00:00:05	0.000341402		00:00:05	3		00:00:05	3
						00:00:05	0.0100369		00:00:05	0.000341402		00:00:05	3		00:00:05	3
						00:00:05	0.0100369		00:00:05	-0.000146164		00:00:05	3		00:00:05	3
						00:00:05	-0.00444785		00:00:05	-0.000146164		00:00:05	3		00:00:05	3
						00:00:05	-0.00147511		00:00:05	-0.000146164		00:00:05	3		00:00:05	3
						00:00:05	0.000860759		00:00:05	-0.000146164		00:00:05	3		00:00:05	3
						00:00:05	-0.00532876		00:00:05	-0.000146164		00:00:05	3		00:00:05	3
						00:00:05	-0.0139014		00:00:05	-0.000661863		00:00:05	3		00:00:05	3
						00:00:05	-0.00918241		00:00:05	-0.000661863		00:00:05	3		00:00:05	3
						00:00:05	-0.00665728		00:00:05	-0.000661863		00:00:05	3		00:00:05	3
						00:00:05	-0.0145181		00:00:05	-0.000661863		00:00:05	3		00:00:05	3
						00:00:05	-0.00982842		00:00:05	-0.000661863		00:00:05	3		00:00:05	3
						00:00:05	-0.00982842		00:00:05	-0.000916375		00:00:05	3		00:00:05	3
						00:00:05	-0.00781414		00:00:05	-0.000916375		00:00:05	3		00:00:05	3
						00:00:05	-0.0110417		00:00:05	-0.000916375		00:00:05	3		00:00:05	3
						00:00:05	-0.00753762		00:00:05	-0.000916375		00:00:05	3		00:00:05	3
						00:00:05	-0.0022846		00:00:05	-0.000916375		00:00:05	3		00:00:05	3
						00:00:05	-0.0022846		00:00:05	-0.00121464		00:00:05	3		00:00:05	3
						00:00:05	-0.00732996		00:00:05	-0.00121464		00:00:05	3		00:00:05	3
						00:00:05	-0.00535011		00:00:05	-0.00121464		00:00:05	3		00:00:05	3
						00:00:05	0.00221938		00:00:05	-0.00121464		00:00:05	3		00:00:05	3
						00:00:05	0.00221938		00:00:05	-0.00121464		00:00:05	3		00:00:05	3
						00:00:05	-0.00637787		00:00:05	-0.000869883		00:00:05	3		00:00:05	3
						00:00:05	-0.00010597		00:00:05	-0.000869883		00:00:05	3		00:00:05	3
						00:00:05	0.00746916		00:00:05	-0.000869883		00:00:05	3		00:00:05	3
						00:00:05	0.00746916		00:00:05	-0.000869883		00:00:05	3		00:00:05	3
						00:00:05	0.00191471		00:00:05	-0.000869883		00:00:05	3		00:00:05	3
						00:00:05	0.0116572		00:00:05	-0.000878586		00:00:05	3		00:00:05	3
						00:00:05	0.0134008		00:00:05	-0.000878586		00:00:05	3		00:00:05	3
						00:00:05	0.00775632		00:00:05	-0.000878586		00:00:05	3		00:00:05	3
						00:00:05	0.00280195		00:00:05	-0.000878586		00:00:05	3		00:00:05	3
						00:00:05	0.00385543		00:00:05	-0.000878586		00:00:05	3		00:00:05	3
						00:00:05	0.00860668		00:00:05	-0.000716222		00:00:05	3		00:00:05	3
						00:00:05	0.00364914		00:00:05	-0.000716222		00:00:05	3		00:00:05	3
						00:00:05	0.00344284		00:00:05	-0.000716222		00:00:05	3		00:00:05	3
						00:00:05	0.00344284		00:00:05	-0.000716222		00:00:05	3		00:00:05	3
						00:00:05	0.00703656		00:00:05	-0.000716222		00:00:05	3		00:00:05	3
						00:00:05	-0.00490431		00:00:05	-0.000585092		00:00:05	3		00:00:05	3
						00:00:05	-0.00174473		00:00:05	-0.000585092		00:00:05	3		00:00:05	3
						00:00:05	-0.00174473		00:00:05	-0.000585092		00:00:05	3		00:00:05	3
						00:00:05	0.0042685		00:00:05	-0.000585092		00:00:05	3		00:00:05	3
						00:00:05	-0.00537285		00:00:05	-0.000585092		00:00:05	3		00:00:05	3
						00:00:05	0.000797452		00:00:05	2.22791e-05		00:00:05	3		00:00:05	3
						00:00:05	0.00734348		00:00:05	2.22791e-05		00:00:05	3		00:00:05	3
						00:00:05	0.00734348		00:00:05	2.22791e-05		00:00:05	3		00:00:05	3
						00:00:05	0.00197951		00:00:05	2.22791e-05		00:00:05	3		00:00:05	3
						00:00:05	0.0103193		00:00:05	2.22791e-05		00:00:05	3		00:00:05	3
						00:00:05	0.0142413		00:00:05	0.000321852		00:00:05	3		00:00:05	3
						00:00:05	0.0142413		00:00:05	0.000321852		00:00:05	3		00:00:05	3
						00:00:05	0.00685769		00:00:05	0.000321852		00:00:05	3		00:00:05	3
						00:00:05	0.010185		00:00:05	0.000321852		00:00:05	3		00:00:05	3
						00:00:05	0.00885253		00:00:05	0.000321852		00:00:05	3		00:00:05	3
						00:00:05	0.00885253		00:00:05	0.000988709		00:00:05	3		00:00:05	3
						00:00:05	0.00134049		00:00:05	0.000988709		00:00:05	3		00:00:05	3
						00:00:05	0.00286841		00:00:05	0.000988709		00:00:05	3		00:00:05	3
						00:00:05	0.00640791		00:00:05	0.000988709		00:00:05	3		00:00:05	3
						00:00:05	0.00518194		00:00:05	0.000988709		00:00:05	3		00:00:05	3
						00:00:05	0.00484673		00:00:05	0.000743734		00:00:05	3		00:00:05	3
						00:00:05	0.00749547		00:00:05	0.000743734		00:00:05	3		00:00:05	3
						00:00:05	0.0109222		00:00:05	0.000743734		00:00:05	3		00:00:05	3
						00:00:05	0.00333042		00:00:05	0.000743734		00:00:05	3		00:00:05	3
						00:00:05	0.00424362		00:00:05	0.000743734		00:00:05	3		00:00:05	3
						00:00:05	0.00424362		00:00:05	0.000827538		00:00:05	3		00:00:05	3
						00:00:05	0.00743529		00:00:05	0.000827538		00:00:05	3		00:00:05	3
						00:00:05	-0.000163546		00:00:05	0.000827538		00:00:05	3		00:00:05	3
						00:00:05	0.00439889		00:00:05	0.000827538		00:00:05	3		00:00:05	3
						00:00:05	0.00869472		00:00:05	0.000827538		00:00:05	3		00:00:05	3
						00:00:05	0.00869472		00:00:05	0.000306116		00:00:05	3		00:00:05	3
						00:00:05	-0.00121181		00:00:05	0.000306116		00:00:05	3		00:00:05	3
						00:00:05	0.000692715		00:00:05	0.000306116		00:00:05	3		00:00:05	3
						00:00:05	0.00353702		00:00:05	0.000306116		00:00:05	3		00:00:05	3
						00:00:05	0.00353702		00:00:05	0.000306116		00:00:05	3		00:00:05	3
						00:00:05	-0.00655953		00:00:05	-6.09116e-07		00:00:05	3		00:00:05	3
						00:00:05	-0.00188882		00:00:05	-6.09116e-07		00:00:05	3		00:00:05	3
						00:00:05	0.00374976		00:00:05	-6.09116e-07		00:00:05	3		00:00:05	3
						00:00:05	0.00374976		00:00:05	-6.09116e-07		00:00:05	3		00:00:05	3
						00:00:05	-0.00324135		00:00:05	-6.09116e-07		00:00:05	3		00:00:05	3
						00:00:05	0.00163961		00:00:05	-0.000400318		00:00:05	3		00:00:05	3
						00:00:05	0.00705675		00:00:05	-0.000400318		00:00:05	3		00:00:05	3
						00:00:05	-0.000554248		00:00:05	-0.000400318		00:00:05	3		00:00:05	3
						00:00:05	-0.00574797		00:00:05	-0.000400318		00:00:05	3		00:00:05	3
						00:00:05	-0.00274811		00:00:05	-0.000400318		00:00:05	3		00:00:05	3
						00:00:05	0.00374986		00:00:05	-0.000461234		00:00:05	3		00:00:05	3
						00:00:05	-0.0103289		00:00:05	-0.000461234		00:00:05	3		00:00:05	3
						00:00:05	-0.00379968		00:00:05	-0.000461234		00:00:05	3		00:00:05	3
						00:00:05	-0.00379968		00:00:05	-0.000461234		00:00:05	3		00:00:05	3
						00:00:05	0.00149066		00:00:05	-0.000461234		00:00:05	3		00:00:05	3
						00:00:05	-0.00983534		00:00:05	-0.000831498		00:00:05	3		00:00:05	3
						00:00:05	-0.00258042		00:00:05	-0.000831498		00:00:05	3		00:00:05	3
						00:00:05	0.00339408		00:00:05	-0.000831498		00:00:05	3		00:00:05	3
						00:00:05	0.00339408		00:00:05	-0.000831498		00:00:05	3		00:00:05	3
						00:00:05	-0.00567706		00:00:05	-0.000831498		00:00:05	3		00:00:05	3
						00:00:05	0.000100501		00:00:05	-0.000831498		00:00:05	3		00:00:05	3
						00:00:05	0.00419729		00:00:05	-0.000831498		00:00:05	3		00:00:05	3
						00:00:05	0.00419729		00:00:05	-0.000831498		00:00:05	3		00:00:05	3
						00:00:05	-0.00447752		00:00:05	-0.000831498		00:00:05	3		00:00:05	3
						00:00:05	0.000854763		00:00:05	-0.000831498		00:00:05	3		00:00:05	3
						00:00:05	0.00291952		00:00:05	-0.00133015		00:00:05	3		00:00:05	3
						00:00:05	0.00291952		00:00:05	-0.00133015		00:00:05	3		00:00:05	3
						00:00:05	-0.000861368		00:00:05	-0.00133015		00:00:05	3		00:00:05	3
						00:00:05	0.00404862		00:00:05	-0.00133015		00:00:05	3		00:00:05	3
						00:00:05	0.00349837		00:00:05	-0.00133015		00:00:05	3		00:00:05	3
						00:00:05	0.00420021		00:00:05	-0.00169791		00:00:05	3		00:00:05	3
						00:00:05	0.00325061		00:00:05	-0.00169791		00:00:05	3		00:00:05	3
						00:00:05	0.0043518		00:00:05	-0.00169791		00:00:05	3		00:00:05	3
						00:00:05	0.00787946		00:00:05	-0.00169791		00:00:05	3		00:00:05	3
						00:00:05	0.00924351		00:00:05	-0.00169791		00:00:05	3		00:00:05	3
						00:00:05	0.0107124		00:00:05	-0.00156261		00:00:05	3		00:00:05	3
						00:00:05	0.0107124		00:00:05	-0.00156261		00:00:05	3		00:00:05	3
						00:00:05	0.0138934		00:00:05	-0.00156261		00:00:05	3		00:00:05	3
						00:00:05	0.00409209		00:00:05	-0.00156261		00:00:05	3		00:00:05	3
						00:00:05	0.00289313		00:00:05	-0.00156261		00:00:05	3		00:00:05	3
						00:00:05	0.00813585		00:00:05	-0.00206412		00:00:05	3		00:00:05	3
						00:00:05	0.00813585		00:00:05	-0.00206412		00:00:05	3		00:00:05	3
						00:00:05	-0.00425609		00:00:05	-0.00206412		00:00:05	3		00:00:05	3
						00:00:05	0.000850456		00:00:05	-0.00206412		00:00:05	3		00:00:05	3
						00:00:05	0.00503761		00:00:05	-0.00206412		00:00:05	3		00:00:05	3
						00:00:05	0.00503761		00:00:05	-0.00147892		00:00:05	3		00:00:05	3
						00:00:05	-0.00534074		00:00:05	-0.00147892		00:00:05	3		00:00:05	3
						00:00:05	0.000449083		00:00:05	-0.00147892		00:00:05	3		00:00:05	3
						00:00:05	0.00543028		00:00:05	-0.00147892		00:00:05	3		00:00:05	3
						00:00:05	0.00543028		00:00:05	-0.00147892		00:00:05	3		00:00:05	3
						00:00:05	-0.00428034		00:00:05	-0.00127674		00:00:05	3		00:00:05	3
						00:00:05	-0.000163631		00:00:05	-0.00127674		00:00:05	3		00:00:05	3
						00:00:05	0.00322169		00:00:05	-0.00127674		00:00:05	3		00:00:05	3
						00:00:05	0.000263808		00:00:05	-0.00127674		00:00:05	3		00:00:05	3
						00:00:05	-0.00477914		00:00:05	-0.00127674		00:00:05	3		00:00:05	3
						00:00:05	0.000691248		00:00:05	-0.00122835		00:00:05	3		00:00:05	3
						00:00:05	0.0015283		00:00:05	-0.00122835		00:00:05	3		00:00:05	3
						00:00:05	0.000914976		00:00:05	-0.00122835		00:00:05	3		00:00:05	3
						00:00:05	0.0011387		00:00:05	-0.00122835		00:00:05	3		00:00:05	3
						00:00:05	0.0011387		00:00:05	-0.00122835		00:00:05	3		00:00:05	3
						00:00:05	0.00481153		00:00:05	-0.000916136		00:00:05	3		00:00:05	3
						00:00:05	0.000459746		00:00:05	-0.000916136		00:00:05	3		00:00:05	3
						00:00:05	0.00115211		00:00:05	-0.000916136		00:00:05	3		00:00:05	3
						00:00:05	0.00115211		00:00:05	-0.000916136		00:00:05	3		00:00:05	3
						00:00:05	0.00560854		00:00:05	-0.000916136		00:00:05	3		00:00:05	3
						00:00:05	-0.00108089		00:00:05	-0.00101425		00:00:05	3		00:00:05	3
						00:00:05	0.00330514		00:00:05	-0.00101425		00:00:05	3		00:00:05	3
						00:00:05	0.0101685		00:00:05	-0.00101425		00:00:05	3		00:00:05	3
						00:00:05	0.0101685		00:00:05	-0.00101425		00:00:05	3		00:00:05	3
						00:00:05	0.000244849		00:00:05	-0.00101425		00:00:05	3		00:00:05	3
						00:00:05	0.00432282		00:00:05	-0.000675453		00:00:05	3		00:00:05	3
						00:00:05	0.0111149		00:00:05	-0.000675453		00:00:05	3		00:00:05	3
						00:00:05	0.0111149		00:00:05	-0.000675453		00:00:05	3		00:00:05	3
						00:00:05	-0.0012287		00:00:05	-0.000675453		00:00:05	3		00:00:05	3
						00:00:05	0.00578166		00:00:05	-0.000675453		00:00:05	3		00:00:05	3
						00:00:05	0.0109267		00:00:05	-0.00065471		00:00:05	3		00:00:05	3
						00:00:05	0.0109267		00:00:05	-0.00065471		00:00:05	3		00:00:05	3
						00:00:05	-0.000818449		00:00:05	-0.00065471		00:00:05	3		00:00:05	3
						00:00:05	0.00534025		00:00:06	-0.00065471		00:00:06	3		00:00:06	3
						00:00:05	0.00856771		00:00:06	-0.00065471		00:00:06	3		00:00:06	3
						00:00:05	0.00608022		00:00:06	-0.000701321		00:00:06	3		00:00:06	3
						00:00:06	0.00103472		00:00:06	-0.000701321		00:00:06	3		00:00:06	3
						00:00:06	0.00682019		00:00:06	-0.000701321		00:00:06	3		00:00:06	3
						00:00:06	0.00800423		00:00:06	-0.000701321		00:00:06	3		00:00:06	3
						00:00:06	0.000584523		00:00:06	-0.000701321		00:00:06	3		00:00:06	3
						00:00:06	0.00156791		00:00:06	-0.00065471		00:00:06	3		00:00:06	3
						00:00:06	0.00156791		00:00:06	-0.00065471		00:00:06	3		00:00:06	3
						00:00:06	0.00182413		00:00:06	-0.00065471		00:00:06	3		00:00:06	3
						00:00:06	-0.00718778		00:00:06	-0.00065471		00:00:06	3		00:00:06	3
						00:00:06	-0.00716343		00:00:06	-0.00065471		00:00:06	3		00:00:06	3
						00:00:06	-0.00248434		00:00:06	-0.000750555		00:00:06	3		00:00:06	3
						00:00:06	-0.00248434		00:00:06	-0.000750555		00:00:06	3		00:00:06	3
						00:00:06	-0.00607544		00:00:06	-0.000750555		00:00:06	3		00:00:06	3
						00:00:06	-0.000781452		00:00:06	-0.000750555		00:00:06	3		00:00:06	3
						00:00:06	0.00389727		00:00:06	-0.000750555		00:00:06	3		00:00:06	3
						00:00:06	0.00389727		00:00:06	-0.000493301		00:00:06	3		00:00:06	3
						00:00:06	-0.00490928		00:00:06	-0.000493301		00:00:06	3		00:00:06	3
						00:00:06	-0.00314554		00:00:06	-0.000493301		00:00:06	3		00:00:06	3
						00:00:06	0.00176		00:00:06	-0.000493301		00:00:06	3		00:00:06	3
						00:00:06	0.00176		00:00:06	-0.000493301		00:00:06	3		00:00:06	3
						00:00:06	-0.00736011		00:00:06	-0.000625981		00:00:06	3		00:00:06	3
						00:00:06	-0.00126728		00:00:06	-0.000625981		00:00:06	3		00:00:06	3
						00:00:06	0.000139343		00:00:06	-0.000625981		00:00:06	3		00:00:06	3
						00:00:06	-0.00209106		00:00:06	-0.000625981		00:00:06	3		00:00:06	3
						00:00:06	-0.00664511		00:00:06	-0.000625981		00:00:06	3		00:00:06	3
						00:00:06	-0.00291485		00:00:06	-0.000383509		00:00:06	3		00:00:06	3
						00:00:06	0.00081352		00:00:06	-0.000383509		00:00:06	3		00:00:06	3
						00:00:06	-0.00554641		00:00:06	-0.000383509		00:00:06	3		00:00:06	3
						00:00:06	-0.00392848		00:00:06	-0.000383509		00:00:06	3		00:00:06	3
						00:00:06	-0.00392848		00:00:06	-0.000383509		00:00:06	3		00:00:06	3
						00:00:06	-0.00311062		00:00:06	-0.000509275		00:00:06	3		00:00:06	3
						00:00:06	-0.0154386		00:00:06	-0.000509275		00:00:06	3		00:00:06	3
						00:00:06	-0.0150942		00:00:06	-0.000509275		00:00:06	3		00:00:06	3
						00:00:06	-0.0083532		00:00:06	-0.000509275		00:00:06	3		00:00:06	3
						00:00:06	-0.0083532		00:00:06	-0.000509275		00:00:06	3		00:00:06	3
						00:00:06	-0.0194812		00:00:06	-0.000959886		00:00:06	3		00:00:06	3
						00:00:06	-0.014865		00:00:06	-0.000959886		00:00:06	3		00:00:06	3
						00:00:06	-0.00493386		00:00:06	-0.000959886		00:00:06	3		00:00:06	3
						00:00:06	-0.00493386		00:00:06	-0.000959886		00:00:06	3		00:00:06	3
						00:00:06	-0.0146055		00:00:06	-0.000959886		00:00:06	3		00:00:06	3
						00:00:06	-0.00447877		00:00:06	-0.000959886		00:00:06	3		00:00:06	3
						00:00:06	0.00257651		00:00:06	-0.000959886		00:00:06	3		00:00:06	3
						00:00:06	0.00257651		00:00:06	-0.000959886		00:00:06	3		00:00:06	3
						00:00:06	-0.00766083		00:00:06	-0.000959886		00:00:06	3		00:00:06	3
						00:00:06	0.000451775		00:00:06	-0.000959886		00:00:06	3		00:00:06	3
						00:00:06	0.00657104		00:00:06	-0.00134076		00:00:06	3		00:00:06	3
						00:00:06	0.00442586		00:00:06	-0.00134076		00:00:06	3		00:00:06	3
						00:00:06	0.000338789		00:00:06	-0.00134076		00:00:06	3		00:00:06	3
						00:00:06	0.00839994		00:00:06	-0.00134076		00:00:06	3		00:00:06	3
						00:00:06	0.00937277		00:00:06	-0.00134076		00:00:06	3		00:00:06	3
						00:00:06	0.00691193		00:00:06	-0.00105883		00:00:06	3		00:00:06	3
						00:00:06	0.00542393		00:00:06	-0.00105883		00:00:06	3		00:00:06	3
						00:00:06	0.00542393		00:00:06	-0.00105883		00:00:06	3		00:00:06	3
						00:00:06	0.00993589		00:00:06	-0.00105883		00:00:06	3		00:00:06	3
						00:00:06	0.00153007		00:00:06	-0.00105883		00:00:06	3		00:00:06	3
						00:00:06	-0.00236378		00:00:06	-0.00167908		00:00:06	3		00:00:06	3
						00:00:06	-0.00236378		00:00:06	-0.00167908		00:00:06	3		00:00:06	3
						00:00:06	0.00344889		00:00:06	-0.00167908		00:00:06	3		00:00:06	3
						00:00:06	-0.00340434		00:00:06	-0.00167908		00:00:06	3		00:00:06	3
						00:00:06	-0.00444491		00:00:06	-0.00167908		00:00:06	3		00:00:06	3
						00:00:06	-0.00444491		00:00:06	-0.00101293		00:00:06	3		00:00:06	3
						00:00:06	0.000924348		00:00:06	-0.00101293		00:00:06	3		00:00:06	3
						00:00:06	-0.00809463		00:00:06	-0.00101293		00:00:06	3		00:00:06	3
						00:00:06	-0.000159926		00:00:06	-0.00101293		00:00:06	3		00:00:06	3
						00:00:06	-0.000159926		00:00:06	-0.00101293		00:00:06	3		00:00:06	3
						00:00:06	0.00401726		00:00:06	-0.00105966		00:00:06	3		00:00:06	3
						00:00:06	-0.00630927		00:00:06	-0.00105966		00:00:06	3		00:00:06	3
						00:00:06	-0.00347255		00:00:06	-0.00105966		00:00:06	3		00:00:06	3
						00:00:06	-0.00347255		00:00:06	-0.00105966		00:00:06	3		00:00:06	3
						00:00:06	-0.00249758		00:00:06	-0.00105966		00:00:06	3		00:00:06	3
						00:00:06	-0.00745398		00:00:06	-0.00100483		00:00:06	3		00:00:06	3
						00:00:06	-0.0015226		00:00:06	-0.00100483		00:00:06	3		00:00:06	3
						00:00:06	0.00622482		00:00:06	-0.00100483		00:00:06	3		00:00:06	3
						00:00:06	0.00129411		00:00:06	-0.00100483		00:00:06	3		00:00:06	3
						00:00:06	0.00411082		00:00:06	-0.00100483		00:00:06	3		00:00:06	3
						00:00:06	0.00411082		00:00:06	-0.000735654		00:00:06	3		00:00:06	3
						00:00:06	0.0107407		00:00:06	-0.000735654		00:00:06	3		00:00:06	3
						00:00:06	0.00353475		00:00:06	-0.000735654		00:00:06	3		00:00:06	3
						00:00:06	0.00295869		00:00:06	-0.000735654		00:00:06	3		00:00:06	3
						00:00:06	0.00295869		00:00:06	-0.000735654		00:00:06	3		00:00:06	3
						00:00:06	0.00767055		00:00:06	-0.0010965		00:00:06	3		00:00:06	3
						00:00:06	0.00192412		00:00:06	-0.0010965		00:00:06	3		00:00:06	3
						00:00:06	0.00088956		00:00:06	-0.0010965		00:00:06	3		00:00:06	3
						00:00:06	0.00088956		00:00:06	-0.0010965		00:00:06	3		00:00:06	3
						00:00:06	0.00360555		00:00:06	-0.0010965		00:00:06	3		00:00:06	3
						00:00:06	-0.00119955		00:00:06	-0.000992073		00:00:06	3		00:00:06	3
						00:00:06	-0.00328866		00:00:06	-0.000992073		00:00:06	3		00:00:06	3
						00:00:06	-0.00328866		00:00:06	-0.000992073		00:00:06	3		00:00:06	3
						00:00:06	0.00106401		00:00:06	-0.000992073		00:00:06	3		00:00:06	3
						00:00:06	-0.00607408		00:00:06	-0.000992073		00:00:06	3		00:00:06	3
						00:00:06	-0.0013037		00:00:06	-0.00102033		00:00:06	3		00:00:06	3
						00:00:06	-0.0013037		00:00:06	-0.00102033		00:00:06	3		00:00:06	3
						00:00:06	0.00253653		00:00:06	-0.00102033		00:00:06	3		00:00:06	3
						00:00:06	-0.00264102		00:00:06	-0.00102033		00:00:06	3		00:00:06	3
						00:00:06	0.00222684		00:00:06	-0.00102033		00:00:06	3		00:00:06	3
						00:00:06	0.00757223		00:00:06	-0.000806464		00:00:06	3		00:00:06	3
						00:00:06	0.000899931		00:00:06	-0.000806464		00:00:06	3		00:00:06	3
						00:00:06	-0.00220575		00:00:06	-0.000806464		00:00:06	3		00:00:06	3
						00:00:06	-0.000426977		00:00:06	-0.000806464		00:00:06	3		00:00:06	3
						00:00:06	0.00632438		00:00:06	-0.000806464		00:00:06	3		00:00:06	3
						00:00:06	-0.000288655		00:00:06	-0.000887049		00:00:06	3		00:00:06	3
						00:00:06	-0.000150334		00:00:06	-0.000887049		00:00:06	3		00:00:06	3
						00:00:06	-0.000150334		00:00:06	-0.000887049		00:00:06	3		00:00:06	3
						00:00:06	0.00538923		00:00:06	-0.000887049		00:00:06	3		00:00:06	3
						00:00:06	-0.00180229		00:00:06	-0.000887049		00:00:06	3		00:00:06	3
						00:00:06	-0.00345424		00:00:06	-0.000692977		00:00:06	3		00:00:06	3
						00:00:06	-0.00345424		00:00:06	-0.000692977		00:00:06	3		00:00:06	3
						00:00:06	0.000696736		00:00:06	-0.000692977		00:00:06	3		00:00:06	3
						00:00:06	-0.00384239		00:00:06	-0.000692977		00:00:06	3		00:00:06	3
						00:00:06	-0.00423054		00:00:06	-0.000692977		00:00:06	3		00:00:06	3
						00:00:06	-0.00423054		00:00:06	-0.000663413		00:00:06	3		00:00:06	3
						00:00:06	-0.00169177		00:00:06	-0.000663413		00:00:06	3		00:00:06	3
						00:00:06	-0.00903327		00:00:06	-0.000663413		00:00:06	3		00:00:06	3
						00:00:06	-0.00482003		00:00:06	-0.000663413		00:00:06	3		00:00:06	3
						00:00:06	-0.00482003		00:00:06	-0.000663413		00:00:06	3		00:00:06	3
						00:00:06	-0.00111063		00:00:06	-0.00109757		00:00:06	3		00:00:06	3
						00:00:06	-0.0106005		00:00:06	-0.00109757		00:00:06	3		00:00:06	3
						00:00:06	-0.00938787		00:00:06	-0.00109757		00:00:06	3		00:00:06	3
						00:00:06	-0.0029168		00:00:06	-0.00109757		00:00:06	3		00:00:06	3
						00:00:06	-0.0041498		00:00:06	-0.00109757		00:00:06	3		00:00:06	3
						00:00:06	-0.00763578		00:00:06	-0.00105716		00:00:06	3		00:00:06	3
						00:00:06	0.00108827		00:00:06	-0.00105716		00:00:06	3		00:00:06	3
						00:00:06	0.00106167		00:00:06	-0.00105716		00:00:06	3		00:00:06	3
						00:00:06	0.00083051		00:00:06	-0.00105716		00:00:06	3		00:00:06	3
						00:00:06	0.000572747		00:00:06	-0.00105716		00:00:06	3		00:00:06	3
						00:00:06	0.000572747		00:00:06	-0.00145413		00:00:06	3		00:00:06	3
						00:00:06	0.0035989		00:00:06	-0.00145413		00:00:06	3		00:00:06	3
						00:00:06	0.000994693		00:00:06	-0.00145413		00:00:06	3		00:00:06	3
						00:00:06	0.00141664		00:00:06	-0.00145413		00:00:06	3		00:00:06	3
						00:00:06	0.00141664		00:00:06	-0.00145413		00:00:06	3		00:00:06	3
						00:00:06	0.00280315		00:00:06	-0.00140013		00:00:06	3		00:00:06	3
						00:00:06	0.00231746		00:00:06	-0.00140013		00:00:06	3		00:00:06	3
						00:00:06	0.00321829		00:00:06	-0.00140013		00:00:06	3		00:00:06	3
						00:00:06	0.00321829		00:00:06	-0.00140013		00:00:06	3		00:00:06	3
						00:00:06	0.00647762		00:00:06	-0.00140013		00:00:06	3		00:00:06	3
						00:00:06	0.00483649		00:00:06	-0.00140668		00:00:06	3		00:00:06	3
						00:00:06	0.00682453		00:00:06	-0.00140668		00:00:06	3		00:00:06	3
						00:00:06	0.00682453		00:00:06	-0.00140668		00:00:06	3		00:00:06	3
						00:00:06	0.012562		00:00:06	-0.00140668		00:00:06	3		00:00:06	3
						00:00:06	0.00525687		00:00:06	-0.00140668		00:00:06	3		00:00:06	3
						00:00:06	0.00755891		00:00:06	-0.00140668		00:00:06	3		00:00:06	3
						00:00:06	0.0136467		00:00:06	-0.00140668		00:00:06	3		00:00:06	3
						00:00:06	0.00500521		00:00:06	-0.00140668		00:00:06	3		00:00:06	3
						00:00:06	-0.00133867		00:00:06	-0.00140668		00:00:06	3		00:00:06	3
						00:00:06	0.00245151		00:00:06	-0.00140668		00:00:06	3		00:00:06	3
						00:00:06	0.00676442		00:00:06	-0.00125123		00:00:06	3		00:00:06	3
						00:00:06	0.000169592		00:00:06	-0.00125123		00:00:06	3		00:00:06	3
						00:00:06	-0.00211233		00:00:06	-0.00125123		00:00:06	3		00:00:06	3
						00:00:06	-0.00211233		00:00:06	-0.00125123		00:00:06	3		00:00:06	3
						00:00:06	0.00390538		00:00:06	-0.00125123		00:00:06	3		00:00:06	3
						00:00:06	0.00142836		00:00:06	-0.00147296		00:00:06	3		00:00:06	3
						00:00:06	0.00496905		00:00:06	-0.00147296		00:00:06	3		00:00:06	3
						00:00:06	0.00496905		00:00:06	-0.00147296		00:00:06	3		00:00:06	3
						00:00:06	0.00610458		00:00:06	-0.00147296		00:00:06	3		00:00:06	3
						00:00:06	0.00196372		00:00:06	-0.00147296		00:00:06	3		00:00:06	3
						00:00:06	-0.00104162		00:00:06	-0.0014943		00:00:06	3		00:00:06	3
						00:00:06	-0.00104162		00:00:06	-0.0014943		00:00:06	3		00:00:06	3
						00:00:06	0.00713367		00:00:06	-0.0014943		00:00:06	3		00:00:06	3
						00:00:06	0.00190245		00:00:06	-0.0014943		00:00:06	3		00:00:06	3
						00:00:06	0.0080831		00:00:06	-0.0014943		00:00:06	3		00:00:06	3
						00:00:06	0.0080831		00:00:06	-0.00132204		00:00:06	3		00:00:06	3
						00:00:06	0.00816494		00:00:06	-0.00132204		00:00:06	3		00:00:06	3
						00:00:06	0.000292113		00:00:06	-0.00132204		00:00:06	3		00:00:06	3
						00:00:06	0.00409719		00:00:06	-0.00132204		00:00:06	3		00:00:06	3
						00:00:06	0.00409719		00:00:06	-0.00132204		00:00:06	3		00:00:06	3
						00:00:06	0.000606713		00:00:06	-0.00141121		00:00:06	3		00:00:06	3
						00:00:06	-0.00196726		00:00:06	-0.00141121		00:00:06	3		00:00:06	3
						00:00:06	-0.00288376		00:00:06	-0.00141121		00:00:06	3		00:00:06	3
						00:00:06	-9.15034e-05		00:00:06	-0.00141121		00:00:06	3		00:00:06	3
						00:00:06	-0.00276982		00:00:06	-0.00141121		00:00:06	3		00:00:06	3
						00:00:06	-0.00544231		00:00:06	-0.00169481		00:00:06	3		00:00:06	3
						00:00:06	-0.00265588		00:00:06	-0.00169481		00:00:06	3		00:00:06	3
						00:00:06	-0.00265588		00:00:06	-0.00169481		00:00:06	3		00:00:06	3
						00:00:06	0.00020905		00:00:06	-0.00169481		00:00:06	3		00:00:06	3
						00:00:06	-0.00155227		00:00:06	-0.00169481		00:00:06	3		00:00:06	3
						00:00:06	0.00307398		00:00:06	-0.00151135		00:00:06	3		00:00:06	3
						00:00:06	0.00307398		00:00:06	-0.00151135		00:00:06	3		00:00:06	3
						00:00:06	0.00150462		00:00:06	-0.00151135		00:00:06	3		00:00:06	3
						00:00:06	-0.00187006		00:00:06	-0.00151135		00:00:06	3		00:00:06	3
						00:00:06	-6.47488e-05		00:00:06	-0.00151135		00:00:06	3		00:00:06	3
						00:00:06	0.00660157		00:00:06	-0.0015917		00:00:06	3		00:00:06	3
						00:00:06	0.0038985		00:00:06	-0.0015917		00:00:06	3		00:00:06	3
						00:00:06	0.00285221		00:00:06	-0.0015917		00:00:06	3		00:00:06	3
						00:00:06	0.00786176		00:00:06	-0.0015917		00:00:06	3		00:00:06	3
						00:00:06	0.0157049		00:00:06	-0.0015917		00:00:06	3		00:00:06	3
						00:00:06	0.00853474		00:00:06	-0.00139655		00:00:06	3		00:00:06	3
						00:00:06	0.00853474		00:00:06	-0.00139655		00:00:06	3		00:00:06	3
						00:00:06	0.0149074		00:00:06	-0.00139655		00:00:06	3		00:00:06	3
						00:00:06	0.0148197		00:00:06	-0.00139655		00:00:06	3		00:00:06	3
						00:00:06	0.00103067		00:00:06	-0.00139655		00:00:06	3		00:00:06	3
						00:00:06	0.00103067		00:00:06	-0.0013944		00:00:06	3		00:00:06	3
						00:00:06	0.00233417		00:00:06	-0.0013944		00:00:06	3		00:00:06	3
						00:00:06	0.000356553		00:00:06	-0.0013944		00:00:06	3		00:00:06	3
						00:00:06	-0.00440605		00:00:06	-0.0013944		00:00:06	3		00:00:06	3
						00:00:06	-0.00440605		00:00:06	-0.0013944		00:00:06	3		00:00:06	3
						00:00:06	-0.00162106		00:00:06	-0.00144686		00:00:06	3		00:00:06	3
						00:00:06	-0.00406835		00:00:06	-0.00144686		00:00:06	3		00:00:06	3
						00:00:06	-0.00765466		00:00:06	-0.00144686		00:00:06	3		00:00:06	3
						00:00:06	-0.00651564		00:00:06	-0.00144686		00:00:06	3		00:00:06	3
						00:00:06	-0.00651564		00:00:06	-0.00144686		00:00:06	3		00:00:06	3
						00:00:06	-0.00466693		00:00:06	-0.00156273		00:00:06	3		00:00:06	3
						00:00:06	-0.00762387		00:00:06	-0.00156273		00:00:06	3		00:00:06	3
						00:00:06	-0.00281821		00:00:06	-0.00156273		00:00:06	3		00:00:06	3
						00:00:06	0.000367206		00:00:06	-0.00156273		00:00:06	3		00:00:06	3
						00:00:06	-0.00154677		00:00:06	-0.00156273		00:00:06	3		00:00:06	3
						00:00:06	-0.00381801		00:00:06	-0.0015371		00:00:06	3		00:00:06	3
						00:00:06	-0.00027533		00:00:06	-0.0015371		00:00:06	3		00:00:06	3
						00:00:06	0.00466298		00:00:06	-0.0015371		00:00:06	3		00:00:06	3
						00:00:06	0.00049291		00:00:06	-0.0015371		00:00:06	3		00:00:06	3
						00:00:06	0.00049291		00:00:06	-0.0015371		00:00:06	3		00:00:06	3
						00:00:06	0.00438372		00:00:06	-0.00150002		00:00:06	3		00:00:06	3
						00:00:06	0.00589211		00:00:06	-0.00150002		00:00:06	3		00:00:06	3
						00:00:06	-0.00167258		00:00:06	-0.00150002		00:00:06	3		00:00:06	3
						00:00:06	-0.00167258		00:00:06	-0.00150002		00:00:06	3		00:00:06	3
						00:00:06	0.000377215		00:00:06	-0.00150002		00:00:06	3		00:00:06	3
						00:00:06	-0.000643915		00:00:06	-0.00142492		00:00:06	3		00:00:06	3
						00:00:06	-0.00382818		00:00:06	-0.00142492		00:00:06	3		00:00:06	3
						00:00:06	-0.00382818		00:00:06	-0.00142492		00:00:06	3		00:00:06	3
						00:00:06	-0.00166504		00:00:06	-0.00142492		00:00:06	3		00:00:06	3
						00:00:06	-0.00235192		00:00:06	-0.00142492		00:00:06	3		00:00:06	3
						00:00:06	-0.00589269		00:00:06	-0.00110985		00:00:06	3		00:00:06	3
						00:00:06	-0.0030388		00:00:06	-0.00110985		00:00:06	3		00:00:06	3
						00:00:06	-0.0030388		00:00:06	-0.00110985		00:00:06	3		00:00:06	3
						00:00:06	-0.00127966		00:00:06	-0.00110985		00:00:06	3		00:00:06	3
						00:00:06	-0.00342859		00:00:06	-0.00110985		00:00:06	3		00:00:06	3
						00:00:06	0.000479491		00:00:06	-0.000947965		00:00:06	3		00:00:06	3
						00:00:06	0.00506496		00:00:06	-0.000947965		00:00:06	3		00:00:06	3
						00:00:06	0.000570587		00:00:06	-0.000947965		00:00:06	3		00:00:06	3
						00:00:06	-0.00169275		00:00:06	-0.000947965		00:00:06	3		00:00:06	3
						00:00:06	0.000661683		00:00:06	-0.000947965		00:00:06	3		00:00:06	3
						00:00:06	0.00327645		00:00:06	-0.000876797		00:00:06	3		00:00:06	3
						00:00:06	-0.00514048		00:00:06	-0.000876797		00:00:06	3		00:00:06	3
						00:00:06	-0.00514048		00:00:06	-0.000876797		00:00:06	3		00:00:06	3
						00:00:06	-0.00125446		00:00:06	-0.000876797		00:00:06	3		00:00:06	3
						00:00:06	0.00151202		00:00:06	-0.000876797		00:00:06	3		00:00:06	3
						00:00:06	-0.00369859		00:00:06	-0.000139488		00:00:06	3		00:00:06	3
						00:00:06	-0.00369859		00:00:06	-0.000139488		00:00:06	3		00:00:06	3
						00:00:06	-4.04388e-05		00:00:06	-0.000139488		00:00:06	3		00:00:06	3
						00:00:06	-0.00169314		00:00:06	-0.000139488		00:00:06	3		00:00:06	3
						00:00:06	-0.00460584		00:00:06	-0.000139488		00:00:06	3		00:00:06	3
						00:00:06	-0.00460584		00:00:06	0.000442134		00:00:06	3		00:00:06	3
						00:00:06	-0.00334584		00:00:06	0.000442134		00:00:06	3		00:00:06	3
						00:00:06	-0.00297536		00:00:06	0.000442134		00:00:06	3		00:00:06	3
						00:00:06	-0.00794064		00:00:06	0.000442134		00:00:06	3		00:00:06	3
						00:00:06	-0.00260489		00:00:06	0.000442134		00:00:06	3		00:00:06	3
						00:00:06	-0.00260489		00:00:06	0.000442134		00:00:06	3		00:00:06	3
						00:00:06	-0.00425798		00:00:06	0.000442134		00:00:06	3		00:00:06	3
						00:00:06	-0.0105621		00:00:06	0.000442134		00:00:06	3		00:00:06	3
						00:00:06	-0.00591107		00:00:07	0.000442134		00:00:07	3		00:00:07	3
						00:00:06	-0.00163404		00:00:07	0.000442134		00:00:07	3		00:00:07	3
						00:00:06	-0.00216968		00:00:07	0.00107037		00:00:07	3		00:00:07	3
						00:00:06	-0.00630939		00:00:07	0.00107037		00:00:07	3		00:00:07	3
						00:00:07	0.0015717		00:00:07	0.00107037		00:00:07	3		00:00:07	3
						00:00:07	0.00434475		00:00:07	0.00107037		00:00:07	3		00:00:07	3
						00:00:07	0.00118887		00:00:07	0.00107037		00:00:07	3		00:00:07	3
						00:00:07	0.00118887		00:00:07	0.00108563		00:00:07	3		00:00:07	3
						00:00:07	0.00367161		00:00:07	0.00108563		00:00:07	3		00:00:07	3
						00:00:07	0.00885678		00:00:07	0.00108563		00:00:07	3		00:00:07	3
						00:00:07	0.00115533		00:00:07	0.00108563		00:00:07	3		00:00:07	3
						00:00:07	0.00115533		00:00:07	0.00108563		00:00:07	3		00:00:07	3
						00:00:07	0.0030068		00:00:07	0.000888215		00:00:07	3		00:00:07	3
						00:00:07	0.00255548		00:00:07	0.000888215		00:00:07	3		00:00:07	3
						00:00:07	-0.00300173		00:00:07	0.000888215		00:00:07	3		00:00:07	3
						00:00:07	-0.00300173		00:00:07	0.000888215		00:00:07	3		00:00:07	3
						00:00:07	0.00210416		00:00:07	0.000888215		00:00:07	3		00:00:07	3
						00:00:07	-0.0010954		00:00:07	0.000179397		00:00:07	3		00:00:07	3
						00:00:07	-0.00964748		00:00:07	0.000179397		00:00:07	3		00:00:07	3
						00:00:07	-0.00429496		00:00:07	0.000179397		00:00:07	3		00:00:07	3
						00:00:07	-0.00429496		00:00:07	0.000179397		00:00:07	3		00:00:07	3
						00:00:07	-0.00980358		00:00:07	0.000179397		00:00:07	3		00:00:07	3
						00:00:07	-0.0158343		00:00:07	0.00023328		00:00:07	3		00:00:07	3
						00:00:07	-0.0153122		00:00:07	0.00023328		00:00:07	3		00:00:07	3
						00:00:07	-0.0153122		00:00:07	0.00023328		00:00:07	3		00:00:07	3
						00:00:07	-0.00993631		00:00:07	0.00023328		00:00:07	3		00:00:07	3
						00:00:07	-0.0120478		00:00:07	0.00023328		00:00:07	3		00:00:07	3
						00:00:07	-0.00456042		00:00:07	-0.000342025		00:00:07	3		00:00:07	3
						00:00:07	0.00389344		00:00:07	-0.000342025		00:00:07	3		00:00:07	3
						00:00:07	0.00104941		00:00:07	-0.000342025		00:00:07	3		00:00:07	3
						00:00:07	-0.00295855		00:00:07	-0.000342025		00:00:07	3		00:00:07	3
						00:00:07	0.00665925		00:00:07	-0.000342025		00:00:07	3		00:00:07	3
						00:00:07	0.0103106		00:00:07	-0.000615729		00:00:07	3		00:00:07	3
						00:00:07	0.0037895		00:00:07	-0.000615729		00:00:07	3		00:00:07	3
						00:00:07	0.0037895		00:00:07	-0.000615729		00:00:07	3		00:00:07	3
						00:00:07	0.00942559		00:00:07	-0.000615729		00:00:07	3		00:00:07	3
						00:00:07	0.00772832		00:00:07	-0.000615729		00:00:07	3		00:00:07	3
						00:00:07	4.53347e-05		00:00:07	-0.000488652		00:00:07	3		00:00:07	3
						00:00:07	4.53347e-05		00:00:07	-0.000488652		00:00:07	3		00:00:07	3
						00:00:07	-0.000550884		00:00:07	-0.000488652		00:00:07	3		00:00:07	3
						00:00:07	-0.00207034		00:00:07	-0.000488652		00:00:07	3		00:00:07	3
						00:00:07	-0.00420505		00:00:07	-0.000488652		00:00:07	3		00:00:07	3
						00:00:07	-0.00420505		00:00:07	-0.00046779		00:00:07	3		00:00:07	3
						00:00:07	-0.0035898		00:00:07	-0.00046779		00:00:07	3		00:00:07	3
						00:00:07	-0.00138573		00:00:07	-0.00046779		00:00:07	3		00:00:07	3
						00:00:07	-0.00417941		00:00:07	-0.00046779		00:00:07	3		00:00:07	3
						00:00:07	0.000818344		00:00:07	-0.00046779		00:00:07	3		00:00:07	3
						00:00:07	0.000818344		00:00:07	-0.000522627		00:00:07	3		00:00:07	3
						00:00:07	0.00194153		00:00:07	-0.000522627		00:00:07	3		00:00:07	3
						00:00:07	-0.00235992		00:00:07	-0.000522627		00:00:07	3		00:00:07	3
						00:00:07	0.00306471		00:00:07	-0.000522627		00:00:07	3		00:00:07	3
						00:00:07	0.00322562		00:00:07	-0.000522627		00:00:07	3		00:00:07	3
						00:00:07	-0.00267717		00:00:07	-0.00096692		00:00:07	3		00:00:07	3
						00:00:07	-0.0084354		00:00:07	-0.00096692		00:00:07	3		00:00:07	3
						00:00:07	-0.00841905		00:00:07	-0.00096692		00:00:07	3		00:00:07	3
						00:00:07	-0.00109661		00:00:07	-0.00096692		00:00:07	3		00:00:07	3
						00:00:07	-0.0090852		00:00:07	-0.00096692		00:00:07	3		00:00:07	3
						00:00:07	-0.0090852		00:00:07	-0.000641001		00:00:07	3		00:00:07	3
						00:00:07	-0.00343504		00:00:07	-0.000641001		00:00:07	3		00:00:07	3
						00:00:07	0.00665688		00:00:07	-0.000641001		00:00:07	3		00:00:07	3
						00:00:07	-0.00367756		00:00:07	-0.000641001		00:00:07	3		00:00:07	3
						00:00:07	-0.00367756		00:00:07	-0.000641001		00:00:07	3		00:00:07	3
						00:00:07	0.00469283		00:00:07	-0.000444425		00:00:07	3		00:00:07	3
						00:00:07	0.00356469		00:00:07	-0.000444425		00:00:07	3		00:00:07	3
						00:00:07	-0.00419398		00:00:07	-0.000444425		00:00:07	3		00:00:07	3
						00:00:07	-0.00419398		00:00:07	-0.000444425		00:00:07	3		00:00:07	3
						00:00:07	0.00243655		00:00:07	-0.000444425		00:00:07	3		00:00:07	3
						00:00:07	-0.000837708		00:00:07	-0.000265492		00:00:07	3		00:00:07	3
						00:00:07	-0.00718663		00:00:07	-0.000265492		00:00:07	3		00:00:07	3
						00:00:07	-0.00411197		00:00:07	-0.000265492		00:00:07	3		00:00:07	3
						00:00:07	-0.00411197		00:00:07	-0.000265492		00:00:07	3		00:00:07	3
						00:00:07	-0.00287663		00:00:07	-0.000265492		00:00:07	3		00:00:07	3
						00:00:07	-0.00542144		00:00:07	0.000257956		00:00:07	3		00:00:07	3
						00:00:07	-0.0016413		00:00:07	0.000257956		00:00:07	3		00:00:07	3
						00:00:07	0.00436621		00:00:07	0.000257956		00:00:07	3		00:00:07	3
						00:00:07	0.00322667		00:00:07	0.000257956		00:00:07	3		00:00:07	3
						00:00:07	0.00161714		00:00:07	0.000257956		00:00:07	3		00:00:07	3
						00:00:07	0.00809464		00:00:07	-0.00012411		00:00:07	3		00:00:07	3
						00:00:07	0.0101951		00:00:07	-0.00012411		00:00:07	3		00:00:07	3
						00:00:07	0.00174779		00:00:07	-0.00012411		00:00:07	3		00:00:07	3
						00:00:07	0.00174779		00:00:07	-0.00012411		00:00:07	3		00:00:07	3
						00:00:07	0.00271765		00:00:07	-0.00012411		00:00:07	3		00:00:07	3
						00:00:07	0.00580611		00:00:07	-0.000158681		00:00:07	3		00:00:07	3
						00:00:07	-0.00313885		00:00:07	-0.000158681		00:00:07	3		00:00:07	3
						00:00:07	-0.00313885		00:00:07	-0.000158681		00:00:07	3		00:00:07	3
						00:00:07	-0.000227872		00:00:07	-0.000158681		00:00:07	3		00:00:07	3
						00:00:07	0.00135486		00:00:07	-0.000158681		00:00:07	3		00:00:07	3
						00:00:07	-0.00218786		00:00:07	-0.000334991		00:00:07	3		00:00:07	3
						00:00:07	-0.00218786		00:00:07	-0.000334991		00:00:07	3		00:00:07	3
						00:00:07	0.00293759		00:00:07	-0.000334991		00:00:07	3		00:00:07	3
						00:00:07	0.00327598		00:00:07	-0.000334991		00:00:07	3		00:00:07	3
						00:00:07	0.000139345		00:00:07	-0.000334991		00:00:07	3		00:00:07	3
						00:00:07	0.00361437		00:00:07	-0.000611557		00:00:07	3		00:00:07	3
						00:00:07	0.00361437		00:00:07	-0.000611557		00:00:07	3		00:00:07	3
						00:00:07	0.00108338		00:00:07	-0.000611557		00:00:07	3		00:00:07	3
						00:00:07	-0.00111218		00:00:07	-0.000611557		00:00:07	3		00:00:07	3
						00:00:07	-0.00144762		00:00:07	-0.000611557		00:00:07	3		00:00:07	3
						00:00:07	0.00270201		00:00:07	-0.000611557		00:00:07	3		00:00:07	3
						00:00:07	-0.00134246		00:00:07	-0.000611557		00:00:07	3		00:00:07	3
						00:00:07	-0.0044836		00:00:07	-0.000611557		00:00:07	3		00:00:07	3
						00:00:07	-0.0012373		00:00:07	-0.000611557		00:00:07	3		00:00:07	3
						00:00:07	0.00359791		00:00:07	-0.000611557		00:00:07	3		00:00:07	3
						00:00:07	-0.00573053		00:00:07	-0.000852717		00:00:07	3		00:00:07	3
						00:00:07	-0.00573053		00:00:07	-0.000852717		00:00:07	3		00:00:07	3
						00:00:07	-0.00185787		00:00:07	-0.000852717		00:00:07	3		00:00:07	3
						00:00:07	0.00859463		00:00:07	-0.000852717		00:00:07	3		00:00:07	3
						00:00:07	-0.000633846		00:00:07	-0.00096239		00:00:07	3		00:00:07	3
						00:00:07	-0.000633846		00:00:07	-0.00096239		00:00:07	3		00:00:07	3
						00:00:07	0.00754126		00:00:07	-0.00096239		00:00:07	3		00:00:07	3
						00:00:07	0.0066959		00:00:07	-0.00096239		00:00:07	3		00:00:07	3
						00:00:07	-0.000905339		00:00:07	-0.00096239		00:00:07	3		00:00:07	3
						00:00:07	-0.000905339		00:00:07	-0.00143339		00:00:07	3		00:00:07	3
						00:00:07	0.00585054		00:00:07	-0.00143339		00:00:07	3		00:00:07	3
						00:00:07	0.00309786		00:00:07	-0.00143339		00:00:07	3		00:00:07	3
						00:00:07	0.00309786		00:00:07	-0.00143339		00:00:07	3		00:00:07	3
						00:00:07	0.000345178		00:00:07	-0.00143339		00:00:07	3		00:00:07	3
						00:00:07	0.000345178		00:00:07	-0.00138165		00:00:07	3		00:00:07	3
						00:00:07	0.00581074		00:00:07	-0.00138165		00:00:07	3		00:00:07	3
						00:00:07	0.00073787		00:00:07	-0.00138165		00:00:07	3		00:00:07	3
						00:00:07	0.00709815		00:00:07	-0.00138165		00:00:07	3		00:00:07	3
						00:00:07	0.00709815		00:00:07	-0.00138165		00:00:07	3		00:00:07	3
						00:00:07	0.0125714		00:00:07	-0.00107015		00:00:07	3		00:00:07	3
						00:00:07	0.00177102		00:00:07	-0.00107015		00:00:07	3		00:00:07	3
						00:00:07	0.00392932		00:00:07	-0.00107015		00:00:07	3		00:00:07	3
						00:00:07	0.00788814		00:00:07	-0.00107015		00:00:07	3		00:00:07	3
						00:00:07	0.00788814		00:00:07	-0.00107015		00:00:07	3		00:00:07	3
						00:00:07	-0.00361895		00:00:07	-0.00142754		00:00:07	3		00:00:07	3
						00:00:07	0.00240122		00:00:07	-0.00142754		00:00:07	3		00:00:07	3
						00:00:07	0.00869104		00:00:07	-0.00142754		00:00:07	3		00:00:07	3
						00:00:07	0.00869104		00:00:07	-0.00142754		00:00:07	3		00:00:07	3
						00:00:07	0.000158735		00:00:07	-0.00142754		00:00:07	3		00:00:07	3
						00:00:07	0.00573978		00:00:07	-0.0016606		00:00:07	3		00:00:07	3
						00:00:07	0.0111769		00:00:07	-0.0016606		00:00:07	3		00:00:07	3
						00:00:07	0.0111769		00:00:07	-0.0016606		00:00:07	3		00:00:07	3
						00:00:07	-0.000763772		00:00:07	-0.0016606		00:00:07	3		00:00:07	3
						00:00:07	0.00374991		00:00:07	-0.0016606		00:00:07	3		00:00:07	3
						00:00:07	0.00698569		00:00:07	-0.00165476		00:00:07	3		00:00:07	3
						00:00:07	0.00284871		00:00:07	-0.00165476		00:00:07	3		00:00:07	3
						00:00:07	-0.00355215		00:00:07	-0.00165476		00:00:07	3		00:00:07	3
						00:00:07	0.0019475		00:00:07	-0.00165476		00:00:07	3		00:00:07	3
						00:00:07	0.00782604		00:00:07	-0.00165476		00:00:07	3		00:00:07	3
						00:00:07	0.00121457		00:00:07	-0.00124396		00:00:07	3		00:00:07	3
						00:00:07	0.00660298		00:00:07	-0.00124396		00:00:07	3		00:00:07	3
						00:00:07	0.00660298		00:00:07	-0.00124396		00:00:07	3		00:00:07	3
						00:00:07	0.0103665		00:00:07	-0.00124396		00:00:07	3		00:00:07	3
						00:00:07	0.00313779		00:00:07	-0.00124396		00:00:07	3		00:00:07	3
						00:00:07	0.00789526		00:00:07	-0.00064279		00:00:07	3		00:00:07	3
						00:00:07	0.00878184		00:00:07	-0.00064279		00:00:07	3		00:00:07	3
						00:00:07	0.00878184		00:00:07	-0.00064279		00:00:07	3		00:00:07	3
						00:00:07	0.00192802		00:00:07	-0.00064279		00:00:07	3		00:00:07	3
						00:00:07	0.00394351		00:00:07	-0.00064279		00:00:07	3		00:00:07	3
						00:00:07	0.00653448		00:00:07	-0.00131108		00:00:07	3		00:00:07	3
						00:00:07	0.00653448		00:00:07	-0.00131108		00:00:07	3		00:00:07	3
						00:00:07	0.00157366		00:00:07	-0.00131108		00:00:07	3		00:00:07	3
						00:00:07	0.00369447		00:00:07	-0.00131108		00:00:07	3		00:00:07	3
						00:00:07	0.00911866		00:00:07	-0.00131108		00:00:07	3		00:00:07	3
						00:00:07	0.00911866		00:00:07	-0.000152839		00:00:07	3		00:00:07	3
						00:00:07	-0.000883598		00:00:07	-0.000152839		00:00:07	3		00:00:07	3
						00:00:07	0.000838337		00:00:07	-0.000152839		00:00:07	3		00:00:07	3
						00:00:07	0.0108186		00:00:07	-0.000152839		00:00:07	3		00:00:07	3
						00:00:07	0.0061943		00:00:07	-0.000152839		00:00:07	3		00:00:07	3
						00:00:07	0.00160339		00:00:07	-0.0010537		00:00:07	3		00:00:07	3
						00:00:07	0.0115503		00:00:07	-0.0010537		00:00:07	3		00:00:07	3
						00:00:07	0.0107013		00:00:07	-0.0010537		00:00:07	3		00:00:07	3
						00:00:07	-0.00240783		00:00:07	-0.0010537		00:00:07	3		00:00:07	3
						00:00:07	0.000227536		00:00:07	-0.0010537		00:00:07	3		00:00:07	3
						00:00:07	0.000227536		00:00:07	-0.000647677		00:00:07	3		00:00:07	3
						00:00:07	0.000986967		00:00:07	-0.000647677		00:00:07	3		00:00:07	3
						00:00:07	-0.00800598		00:00:07	-0.000647677		00:00:07	3		00:00:07	3
						00:00:07	-0.00773488		00:00:07	-0.000647677		00:00:07	3		00:00:07	3
						00:00:07	-0.00630613		00:00:07	-0.000647677		00:00:07	3		00:00:07	3
						00:00:07	-0.00630613		00:00:07	-0.000746621		00:00:07	3		00:00:07	3
						00:00:07	-0.0107088		00:00:07	-0.000746621		00:00:07	3		00:00:07	3
						00:00:07	-0.00707543		00:00:07	-0.000746621		00:00:07	3		00:00:07	3
						00:00:07	-0.00149957		00:00:07	-0.000746621		00:00:07	3		00:00:07	3
						00:00:07	-0.00149957		00:00:07	-0.000746621		00:00:07	3		00:00:07	3
						00:00:07	-0.0014181		00:00:07	-0.000450863		00:00:07	3		00:00:07	3
						00:00:07	0.00322397		00:00:07	-0.000450863		00:00:07	3		00:00:07	3
						00:00:07	0.0103963		00:00:07	-0.000450863		00:00:07	3		00:00:07	3
						00:00:07	0.0103963		00:00:07	-0.000450863		00:00:07	3		00:00:07	3
						00:00:07	0.00652203		00:00:07	-0.000450863		00:00:07	3		00:00:07	3
						00:00:07	0.0113851		00:00:07	-0.0004362		00:00:07	3		00:00:07	3
						00:00:07	0.0169029		00:00:07	-0.0004362		00:00:07	3		00:00:07	3
						00:00:07	0.00780467		00:00:07	-0.0004362		00:00:07	3		00:00:07	3
						00:00:07	0.00215921		00:00:07	-0.0004362		00:00:07	3		00:00:07	3
						00:00:07	0.00422419		00:00:07	-0.0004362		00:00:07	3		00:00:07	3
						00:00:07	0.0118991		00:00:07	-0.000961794		00:00:07	3		00:00:07	3
						00:00:07	-0.0021552		00:00:07	-0.000961794		00:00:07	3		00:00:07	3
						00:00:07	0.00651227		00:00:07	-0.000961794		00:00:07	3		00:00:07	3
						00:00:07	0.00651227		00:00:07	-0.000961794		00:00:07	3		00:00:07	3
						00:00:07	0.00939274		00:00:07	-0.000961794		00:00:07	3		00:00:07	3
						00:00:07	-0.00489434		00:00:07	-0.000400675		00:00:07	3		00:00:07	3
						00:00:07	-0.000229353		00:00:07	-0.000400675		00:00:07	3		00:00:07	3
						00:00:07	0.00285857		00:00:07	-0.000400675		00:00:07	3		00:00:07	3
						00:00:07	0.00285857		00:00:07	-0.000400675		00:00:07	3		00:00:07	3
						00:00:07	-0.00165814		00:00:07	-0.000400675		00:00:07	3		00:00:07	3
						00:00:07	0.00531899		00:00:07	-5.32996e-05		00:00:07	3		00:00:07	3
						00:00:07	0.00849968		00:00:07	-5.32996e-05		00:00:07	3		00:00:07	3
						00:00:07	0.00849968		00:00:07	-5.32996e-05		00:00:07	3		00:00:07	3
						00:00:07	0.00793253		00:00:07	-5.32996e-05		00:00:07	3		00:00:07	3
						00:00:07	0.011097		00:00:07	-5.32996e-05		00:00:07	3		00:00:07	3
						00:00:07	0.0151425		00:00:07	-0.000214351		00:00:07	3		00:00:07	3
						00:00:07	0.0151425		00:00:07	-0.000214351		00:00:07	3		00:00:07	3
						00:00:07	0.0116216		00:00:07	-0.000214351		00:00:07	3		00:00:07	3
						00:00:07	0.0137659		00:00:07	-0.000214351		00:00:07	3		00:00:07	3
						00:00:07	0.0153742		00:00:07	-0.000214351		00:00:07	3		00:00:07	3
						00:00:07	0.00875184		00:00:07	-0.000359667		00:00:07	3		00:00:07	3
						00:00:07	0.00392459		00:00:07	-0.000359667		00:00:07	3		00:00:07	3
						00:00:07	0.00373776		00:00:07	-0.000359667		00:00:07	3		00:00:07	3
						00:00:07	0.00889189		00:00:07	-0.000359667		00:00:07	3		00:00:07	3
						00:00:07	0.0034822		00:00:07	-0.000359667		00:00:07	3		00:00:07	3
						00:00:07	0.00322665		00:00:07	0.000139343		00:00:07	3		00:00:07	3
						00:00:07	0.00322665		00:00:07	0.000139343		00:00:07	3		00:00:07	3
						00:00:07	0.00801899		00:00:07	0.000139343		00:00:07	3		00:00:07	3
						00:00:07	-0.000412058		00:00:07	0.000139343		00:00:07	3		00:00:07	3
						00:00:07	0.00575534		00:00:07	0.000139343		00:00:07	3		00:00:07	3
						00:00:07	0.00575534		00:00:07	-0.000758065		00:00:07	3		00:00:07	3
						00:00:07	0.0101441		00:00:07	-0.000758065		00:00:07	3		00:00:07	3
						00:00:07	0.00199792		00:00:07	-0.000758065		00:00:07	3		00:00:07	3
						00:00:07	0.00604338		00:00:07	-0.000758065		00:00:07	3		00:00:07	3
						00:00:07	0.00633307		00:00:07	-0.000758065		00:00:07	3		00:00:07	3
						00:00:07	0.00633307		00:00:07	0.00107645		00:00:07	3		00:00:07	3
						00:00:07	-0.00379841		00:00:07	0.00107645		00:00:07	3		00:00:07	3
						00:00:07	-0.00228018		00:00:07	0.00107645		00:00:07	3		00:00:07	3
						00:00:07	-0.00344267		00:00:07	0.00107645		00:00:07	3		00:00:07	3
						00:00:07	-0.00344267		00:00:07	0.00107645		00:00:07	3		00:00:07	3
						00:00:07	-0.0111695		00:00:07	-0.000756754		00:00:07	3		00:00:07	3
						00:00:07	-0.0110178		00:00:07	-0.000756754		00:00:07	3		00:00:07	3
						00:00:07	-0.00390732		00:00:07	-0.000756754		00:00:07	3		00:00:07	3
						00:00:07	-0.00390732		00:00:07	-0.000756754		00:00:07	3		00:00:07	3
						00:00:07	-0.00221445		00:00:07	-0.000756754		00:00:07	3		00:00:07	3
						00:00:07	0.00481228		00:00:07	6.76978e-05		00:00:07	3		00:00:07	3
						00:00:07	0.00867712		00:00:07	6.76978e-05		00:00:07	3		00:00:07	3
						00:00:07	0.00519556		00:00:07	6.76978e-05		00:00:07	3		00:00:07	3
						00:00:07	0.00348954		00:00:07	6.76978e-05		00:00:07	3		00:00:07	3
						00:00:07	0.00557883		00:00:07	6.76978e-05		00:00:07	3		00:00:07	3
						00:00:07	0.00765398		00:00:07	-0.000786318		00:00:07	3		00:00:07	3
						00:00:07	-0.00100753		00:00:07	-0.000786318		00:00:07	3		00:00:07	3
						00:00:07	0.00111326		00:00:07	-0.000786318		00:00:07	3		00:00:07	3
						00:00:07	0.00111326		00:00:07	-0.000786318		00:00:07	3		00:00:07	3
						00:00:07	0.00880657		00:00:07	-0.000786318		00:00:07	3		00:00:07	3
						00:00:07	0.00371656		00:00:07	-0.000231637		00:00:07	3		00:00:07	3
						00:00:07	0.0103637		00:00:07	-0.000231637		00:00:07	3		00:00:07	3
						00:00:07	0.00578376		00:00:07	-0.000231637		00:00:07	3		00:00:07	3
						00:00:07	0.00578376		00:00:07	-0.000231637		00:00:07	3		00:00:07	3
						00:00:07	-0.00134582		00:00:07	-0.000231637		00:00:07	3		00:00:07	3
						00:00:07	-0.000285841		00:00:07	-0.000361932		00:00:07	3		00:00:07	3
						00:00:07	-0.00125956		00:00:07	-0.000361932		00:00:07	3		00:00:07	3
[truncated: 72,899 more rows]

## Sheet: Supp Fig 4
Supp Fig A
	Cortex												Gpi
	N3_mean	N3_SEM	N2_mean	N2_SEM	N1_mean	N1_SEM	REM_mean	REM_SEM	AW_mean	AW_SEM	Frequency		N3_mean	N3_SEM	N2_mean	N2_SEM	N1_mean	N1_SEM	REM_mean	REM_SEM	AW_mean	AW_SEM	Frequency
	-2.20546	0.0115402	-2.4727	0.0148658	-2.69665	0.0116376	-2.63918	0.0146257	-2.5852	0.0261454	0		-1.79722	0.00869496	-1.90719	0.0205307	-1.96782	0.0291577	-1.93892	0.0350785	-1.94332	0.0251565	0
	-1.44477	0.00905102	-1.68939	0.0139241	-1.92079	0.0114534	-1.84297	0.0128385	-1.817	0.0270438	0.488281		-1.10196	0.00730374	-1.19443	0.0178131	-1.25135	0.0247454	-1.22032	0.0299864	-1.21986	0.0236137	0.488281
	-1.01944	0.00716199	-1.23823	0.0127822	-1.47012	0.0121811	-1.37823	0.0118567	-1.38383	0.0282834	0.976562		-0.748094	0.00682988	-0.821345	0.0146502	-0.873973	0.0205166	-0.849192	0.0245094	-0.842628	0.0217734	0.976562
	-0.817583	0.00539685	-1.00601	0.0109445	-1.23345	0.0130474	-1.12445	0.0112257	-1.1707	0.0298328	1.46484		-0.619254	0.00674953	-0.669419	0.0132509	-0.717664	0.0166158	-0.699368	0.0194175	-0.694018	0.0195154	1.46484
	-0.768581	0.00391815	-0.921761	0.00862276	-1.13943	0.0134731	-1.00835	0.01056	-1.10386	0.0314988	1.95312		-0.642593	0.00725198	-0.666249	0.0136702	-0.708609	0.0139391	-0.687396	0.0156145	-0.698871	0.0167544	1.95312
	-0.801257	0.00316357	-0.919197	0.00673702	-1.12159	0.0125761	-0.972176	0.00980211	-1.10872	0.032028	2.44141		-0.731578	0.00685957	-0.731382	0.0128771	-0.764536	0.0121964	-0.735292	0.0125149	-0.768958	0.0136609	2.44141
	-0.869577	0.00303216	-0.955252	0.00525648	-1.13538	0.0106792	-0.984452	0.008816	-1.13445	0.0298443	2.92969		-0.830641	0.00537557	-0.814408	0.0104433	-0.83472	0.0105076	-0.810765	0.0099288	-0.849204	0.0108853	2.92969
	-0.956523	0.00304839	-1.0105	0.00382901	-1.15809	0.00872701	-1.02323	0.00675262	-1.162	0.0252798	3.41797		-0.930227	0.00375148	-0.904866	0.00824874	-0.911282	0.0084851	-0.906198	0.00833151	-0.935605	0.00905553	3.41797
	-1.04803	0.00304208	-1.07226	0.00230883	-1.18014	0.00757996	-1.06206	0.00437263	-1.18527	0.0200941	3.90625		-1.03099	0.00233581	-1.00297	0.00659682	-0.998644	0.0064253	-1.00964	0.00690916	-1.03112	0.00732385	3.90625
	-1.12987	0.00304787	-1.13067	0.00148608	-1.20421	0.00727885	-1.0887	0.00390447	-1.2056	0.015669	4.39453		-1.13109	0.00207289	-1.10625	0.00459901	-1.09797	0.00495911	-1.11147	0.00513302	-1.1302	0.00521391	4.39453
	-1.19561	0.00336368	-1.18155	0.00243977	-1.23322	0.00708979	-1.11074	0.00393444	-1.22796	0.0124174	4.88281		-1.22841	0.00280097	-1.20903	0.00337549	-1.20052	0.00433268	-1.20865	0.00523901	-1.22619	0.0046861	4.88281
	-1.24768	0.00374791	-1.22718	0.00337559	-1.26454	0.00808492	-1.13544	0.00359027	-1.25487	0.0105106	5.37109		-1.3169	0.00308212	-1.30024	0.00487	-1.29091	0.00445689	-1.29721	0.00786019	-1.31177	0.00701048	5.37109
	-1.29251	0.00348067	-1.27107	0.00459648	-1.2976	0.00954621	-1.16529	0.00414068	-1.28601	0.00982522	5.85938		-1.39111	0.00311482	-1.37315	0.0063759	-1.36303	0.0059855	-1.36952	0.00964662	-1.38171	0.00953203	5.85938
	-1.33284	0.00293672	-1.31389	0.00526399	-1.33387	0.0102392	-1.20132	0.00528646	-1.32009	0.0094176	6.34766		-1.45277	0.00350715	-1.43291	0.00752704	-1.42211	0.00800284	-1.43097	0.0108799	-1.43791	0.0109641	6.34766
	-1.366	0.00271153	-1.35419	0.00538801	-1.37082	0.00909084	-1.24412	0.00606391	-1.35685	0.00874933	6.83594		-1.50777	0.00411899	-1.48943	0.00887168	-1.47559	0.0093164	-1.49162	0.0124042	-1.48777	0.0120922	6.83594
	-1.38783	0.00297345	-1.38946	0.00660268	-1.40539	0.00715817	-1.29344	0.00671798	-1.3943	0.00811879	7.32422		-1.56082	0.00466762	-1.54594	0.0105898	-1.52778	0.0107223	-1.55239	0.0147234	-1.53679	0.0138406	7.32422
	-1.39523	0.0034256	-1.41494	0.00863679	-1.43337	0.00614184	-1.34513	0.00701462	-1.42539	0.00761852	7.8125		-1.60947	0.00507512	-1.59931	0.0128273	-1.57801	0.0126904	-1.61162	0.0174597	-1.58505	0.0160673	7.8125
	-1.38256	0.00424346	-1.42678	0.00984892	-1.45298	0.00591121	-1.39423	0.00649793	-1.44696	0.00784782	8.30078		-1.63912	0.00497173	-1.64185	0.0148315	-1.6211	0.0146349	-1.66426	0.0197767	-1.62683	0.0182404	8.30078
	-1.34943	0.00530485	-1.42572	0.0101482	-1.46627	0.00625695	-1.43855	0.00584784	-1.46224	0.00944152	8.78906		-1.6362	0.004827	-1.66128	0.0162526	-1.64505	0.0159342	-1.69636	0.0220698	-1.65025	0.0202113	8.78906
	-1.31639	0.00589298	-1.41705	0.0100071	-1.47559	0.00606057	-1.47904	0.00520538	-1.47351	0.0115684	9.27734		-1.61928	0.00528812	-1.66171	0.0176265	-1.65038	0.0169623	-1.70668	0.0243585	-1.65605	0.0220749	9.27734
	-1.31166	0.00571641	-1.41029	0.00937408	-1.47993	0.00421151	-1.51636	0.00446007	-1.48193	0.0129191	9.76562		-1.62877	0.00627116	-1.67605	0.0189867	-1.66607	0.018317	-1.72548	0.0256089	-1.67196	0.0234477	9.76562
	-1.3484	0.00465073	-1.41374	0.00800892	-1.47829	0.0024422	-1.54975	0.00525492	-1.4904	0.0125766	10.2539		-1.68583	0.0071982	-1.72897	0.0197701	-1.71692	0.0195915	-1.77952	0.0258485	-1.72173	0.0239053	10.2539
	-1.42025	0.00456616	-1.42816	0.00560084	-1.47373	0.0044667	-1.57987	0.00729506	-1.50204	0.0101974	10.7422		-1.77622	0.0075992	-1.80543	0.0201572	-1.78871	0.0204897	-1.85572	0.0257514	-1.79191	0.0241052	10.7422
	-1.50844	0.00713882	-1.45042	0.00348073	-1.47356	0.00602897	-1.60773	0.00870162	-1.51634	0.00601858	11.2305		-1.86786	0.00774709	-1.87284	0.020734	-1.84693	0.0215259	-1.91781	0.0261806	-1.84995	0.0245876	11.2305
	-1.59045	0.0100508	-1.47835	0.00416663	-1.48026	0.00687449	-1.6339	0.00922852	-1.53075	0.00381615	11.7188		-1.94392	0.00861228	-1.92412	0.0214991	-1.88732	0.022531	-1.95773	0.0274443	-1.88919	0.0251892	11.7188
	-1.65241	0.0123015	-1.50801	0.00536891	-1.48981	0.00693995	-1.65995	0.00937328	-1.54436	0.00683926	12.207		-2.00825	0.0100594	-1.97037	0.0224245	-1.92374	0.0226351	-1.99192	0.0290089	-1.92402	0.0262924	12.207
	-1.69311	0.01391	-1.53576	0.00611262	-1.50184	0.00728457	-1.68781	0.00924201	-1.55732	0.00975261	12.6953		-2.06398	0.0112795	-2.01526	0.0236562	-1.95859	0.0220464	-2.02711	0.0301409	-1.96023	0.0279415	12.6953
	-1.721	0.0149676	-1.56189	0.00645367	-1.51916	0.00816849	-1.71716	0.00889515	-1.5717	0.0113988	13.1836		-2.11127	0.0118615	-2.05806	0.0248093	-1.9951	0.0220514	-2.06204	0.0307538	-1.99661	0.0292225	13.1836
	-1.74733	0.0154221	-1.58774	0.0073568	-1.54089	0.00916758	-1.74641	0.00885033	-1.59026	0.0122728	13.6719		-2.15263	0.0123361	-2.09725	0.0257324	-2.03221	0.0232217	-2.09548	0.0312712	-2.03234	0.0295807	13.6719
	-1.77959	0.0155678	-1.61522	0.00913971	-1.56569	0.0111314	-1.77277	0.0094862	-1.61432	0.0132881	14.1602		-2.19362	0.0129624	-2.1335	0.02645	-2.0677	0.0253409	-2.12837	0.0318604	-2.06883	0.0295395	14.1602
	-1.82112	0.016028	-1.64644	0.0105414	-1.59197	0.0131849	-1.79538	0.0100657	-1.64125	0.0144921	14.6484		-2.23507	0.013621	-2.16913	0.0271524	-2.10352	0.0278629	-2.16114	0.0323955	-2.10655	0.0296577	14.6484
	-1.87236	0.0170795	-1.68206	0.0108498	-1.61611	0.0139173	-1.81518	0.0105194	-1.66668	0.0158365	15.1367		-2.27495	0.0144441	-2.2051	0.0280413	-2.13909	0.0294507	-2.19261	0.0329333	-2.14479	0.0301874	15.1367
	-1.93038	0.0183285	-1.7201	0.0106585	-1.63667	0.0138278	-1.83077	0.0104814	-1.68911	0.0173307	15.625		-2.31099	0.0152705	-2.23922	0.0288406	-2.17143	0.0294682	-2.21912	0.0335009	-2.18081	0.0309966	15.625
	-1.98822	0.0188605	-1.75841	0.0106856	-1.6537	0.0135837	-1.84309	0.0101579	-1.70994	0.0189779	16.1133		-2.34382	0.015826	-2.27091	0.0296657	-2.20227	0.0286575	-2.24345	0.0341563	-2.21391	0.0318509	16.1133
	-2.04031	0.0183531	-1.79523	0.0112382	-1.6677	0.0126963	-1.85572	0.0106172	-1.72915	0.020861	16.6016		-2.3749	0.0160027	-2.3003	0.0305146	-2.23176	0.027687	-2.26949	0.0347114	-2.24527	0.0326909	16.6016
	-2.08586	0.0174355	-1.82948	0.0122339	-1.67957	0.0126274	-1.86723	0.0115303	-1.74617	0.0232335	17.0898		-2.40586	0.0159435	-2.32867	0.0311274	-2.25705	0.0270006	-2.29644	0.0353799	-2.27507	0.0333621	17.0898
	-2.1242	0.0167984	-1.85936	0.0135648	-1.69237	0.0127852	-1.87638	0.0122902	-1.76146	0.0256785	17.5781		-2.43411	0.0160375	-2.35494	0.0314851	-2.28037	0.0266783	-2.32052	0.0359448	-2.30062	0.0338245	17.5781
	-2.15605	0.016602	-1.88488	0.0144717	-1.7064	0.011793	-1.88406	0.0124861	-1.77592	0.0274392	18.0664		-2.46097	0.0166663	-2.37966	0.0317939	-2.3063	0.0271875	-2.34227	0.0361667	-2.32322	0.0343979	18.0664
	-2.18522	0.0164988	-1.90793	0.0146061	-1.72048	0.0111518	-1.89042	0.0120142	-1.78921	0.0289329	18.5547		-2.48748	0.0174572	-2.40379	0.0321992	-2.33111	0.0282475	-2.36103	0.0367988	-2.34522	0.034981	18.5547
	-2.21481	0.0164372	-1.92985	0.0146912	-1.73188	0.0115937	-1.89616	0.0119905	-1.80127	0.0304939	19.043		-2.50914	0.0177463	-2.4243	0.0329167	-2.34808	0.0290906	-2.37518	0.0383011	-2.3641	0.0353379	19.043
	-2.24498	0.0165584	-1.95	0.0154936	-1.73797	0.0129827	-1.90089	0.0128043	-1.81327	0.0318115	19.5312		-2.52006	0.0173745	-2.43479	0.0338973	-2.35521	0.0293441	-2.38388	0.0395849	-2.374	0.0356154	19.5312
	-2.27444	0.0166151	-1.96988	0.0165367	-1.74009	0.013995	-1.9028	0.0137706	-1.8249	0.0328366	20.0195		-2.53597	0.0169344	-2.44869	0.0346928	-2.36698	0.0290446	-2.39774	0.0399404	-2.38725	0.0358206	20.0195
	-2.30376	0.0163804	-1.99126	0.0167981	-1.74322	0.0128634	-1.90424	0.014332	-1.83611	0.0341121	20.5078		-2.5688	0.0169228	-2.48048	0.0349024	-2.39929	0.0292711	-2.42608	0.0391939	-2.41714	0.0356536	20.5078
	-2.33387	0.016097	-2.01211	0.0173332	-1.74976	0.0119584	-1.90862	0.0149886	-1.84695	0.0359277	20.9961		-2.60628	0.0170065	-2.5187	0.0348594	-2.43878	0.030142	-2.45911	0.038226	-2.45285	0.0354808	20.9961
	-2.3644	0.0161867	-2.0316	0.0187593	-1.75658	0.0132893	-1.91562	0.0156563	-1.85743	0.0379484	21.4844		-2.63304	0.0170454	-2.54605	0.0346633	-2.46457	0.0305509	-2.48286	0.0381799	-2.47864	0.0357582	21.4844
	-2.39411	0.0165475	-2.05316	0.0192094	-1.76254	0.0143292	-1.92509	0.0162107	-1.86788	0.039786	21.9727		-2.65604	0.0171807	-2.56796	0.0345452	-2.48322	0.0299025	-2.503	0.0385994	-2.49972	0.0362829	21.9727
	-2.42205	0.0166476	-2.07765	0.0186016	-1.77148	0.0135038	-1.93697	0.0164125	-1.87869	0.0410887	22.4609		-2.68037	0.0175204	-2.58924	0.034798	-2.5034	0.0289757	-2.52293	0.0384141	-2.52147	0.0366885	22.4609
	-2.44928	0.0164773	-2.10285	0.0185658	-1.78357	0.0132701	-1.95266	0.0164469	-1.89149	0.042005	22.9492		-2.70405	0.0178325	-2.61005	0.0353449	-2.52307	0.0287013	-2.54258	0.0379102	-2.54263	0.0369934	22.9492
	-2.47619	0.0162211	-2.1276	0.0192651	-1.79901	0.0148777	-1.97169	0.0162542	-1.90699	0.0429719	23.4375		-2.72277	0.0181252	-2.62893	0.0358709	-2.53876	0.029196	-2.5602	0.0378091	-2.56126	0.0369775	23.4375
	-2.50328	0.0162858	-2.1522	0.019726	-1.81805	0.0167831	-1.99049	0.0153394	-1.9248	0.0440439	23.9258		-2.73881	0.0183405	-2.6465	0.0366739	-2.55286	0.0296556	-2.57514	0.0384743	-2.5787	0.0370819	23.9258
	-2.53022	0.0165959	-2.1781	0.0192301	-1.83927	0.0172863	-2.00992	0.0146314	-1.94527	0.0451627	24.4141		-2.75526	0.0181719	-2.66347	0.0373937	-2.56867	0.0295076	-2.58925	0.0394916	-2.59701	0.0376362	24.4141
	-2.55542	0.0167406	-2.20585	0.0181698	-1.86211	0.0167238	-2.03305	0.0146995	-1.96767	0.0460217	24.9023		-2.77518	0.0178017	-2.6822	0.0374825	-2.58797	0.0292348	-2.60523	0.0403807	-2.61683	0.0381697	24.9023
	-2.5789	0.0166482	-2.23426	0.0177528	-1.88845	0.0164615	-2.05834	0.0150749	-1.99153	0.0463933	25.3906		-2.79597	0.017617	-2.70163	0.0371656	-2.60952	0.0291427	-2.62276	0.0406272	-2.63531	0.0382273	25.3906
	-2.60118	0.0166687	-2.26174	0.0182824	-1.91865	0.0163974	-2.08337	0.015308	-2.01671	0.0463525	25.8789		-2.81604	0.0174915	-2.72079	0.0372173	-2.62998	0.0298204	-2.64214	0.0405637	-2.65307	0.0380115	25.8789
	-2.62234	0.0165247	-2.28776	0.0186834	-1.94971	0.0166166	-2.10694	0.0149238	-2.04238	0.046103	26.3672		-2.83425	0.0175888	-2.73976	0.0373338	-2.6482	0.0308948	-2.66145	0.0406256	-2.67151	0.0377818	26.3672
	-2.64338	0.0158463	-2.31339	0.0183307	-1.97979	0.0168458	-2.12784	0.0139113	-2.06889	0.045419	26.8555		-2.85245	0.0178127	-2.75921	0.0373493	-2.66782	0.0311701	-2.67878	0.0406911	-2.6902	0.0377604	26.8555
	-2.66456	0.0150396	-2.33798	0.0178146	-2.0083	0.0165693	-2.14786	0.0131754	-2.09669	0.0442827	27.3438		-2.86903	0.0178199	-2.7768	0.0373885	-2.68648	0.0310158	-2.69348	0.0405586	-2.7079	0.0377285	27.3438
	-2.68453	0.0146053	-2.36074	0.0171904	-2.03669	0.016461	-2.16895	0.0126622	-2.12433	0.0431318	27.832		-2.88496	0.0176917	-2.79291	0.0374941	-2.70091	0.0313584	-2.70691	0.0407376	-2.7245	0.0376022	27.832
	-2.70331	0.0146661	-2.38425	0.0162886	-2.06697	0.016795	-2.18987	0.0120446	-2.15078	0.0420492	28.3203		-2.90226	0.0177919	-2.80898	0.0375878	-2.71553	0.0325987	-2.7212	0.0412971	-2.7398	0.0375318	28.3203
	-2.72208	0.014905	-2.40887	0.0157053	-2.0981	0.0169473	-2.21057	0.0115866	-2.17675	0.0410467	28.8086		-2.91852	0.0180489	-2.8238	0.037902	-2.7309	0.033531	-2.73453	0.0418382	-2.7533	0.0377936	28.8086
	-2.74127	0.0151165	-2.43202	0.0160106	-2.12571	0.017034	-2.23004	0.0114447	-2.20176	0.0401646	29.2969		-2.92328	0.0183395	-2.82866	0.0385708	-2.73639	0.0338627	-2.73896	0.0426367	-2.75837	0.0385686	29.2969
	-2.76142	0.0153055	-2.45301	0.0165192	-2.151	0.0167086	-2.2472	0.0113048	-2.22446	0.0395989	29.7852		-2.91674	0.0185096	-2.82358	0.0393858	-2.73332	0.0341488	-2.73666	0.043595	-2.75452	0.0394284	29.7852
	-2.78301	0.015538	-2.47381	0.0162766	-2.17744	0.0156963	-2.26502	0.0109062	-2.2456	0.0394107	30.2734		-2.9212	0.0185425	-2.82896	0.039652	-2.74187	0.0334513	-2.74495	0.0439334	-2.76045	0.0395342	30.2734
	-2.80435	0.0158745	-2.49626	0.0153199	-2.20438	0.0146478	-2.28302	0.010811	-2.26702	0.039289	30.7617		-2.94849	0.0185	-2.85603	0.0390428	-2.76963	0.0321794	-2.77085	0.0432596	-2.78662	0.0387051	30.7617
	-2.8242	0.0159605	-2.51897	0.0147763	-2.23034	0.0138273	-2.29845	0.0116114	-2.28821	0.0392885	31.25		-2.98036	0.0182673	-2.88781	0.0385728	-2.80039	0.0324068	-2.79974	0.0424591	-2.81777	0.0379787	31.25
	-2.84356	0.0159272	-2.54011	0.0151728	-2.25535	0.0141869	-2.31196	0.0127375	-2.30813	0.0394196	31.7383		-3.00184	0.0182029	-2.90839	0.0390025	-2.82272	0.0337803	-2.82001	0.0421477	-2.83883	0.038086	31.7383
	-2.86301	0.0159072	-2.56024	0.0157037	-2.27929	0.0152186	-2.32551	0.013249	-2.32684	0.0392955	32.2266		-3.01829	0.0187556	-2.92338	0.0394543	-2.83964	0.0337951	-2.83531	0.0423688	-2.85355	0.0384889	32.2266
	-2.88206	0.0154058	-2.58045	0.0155858	-2.30272	0.0159072	-2.33947	0.0127508	-2.34519	0.0388169	32.7148		-3.03415	0.019195	-2.93915	0.0393267	-2.85516	0.0326935	-2.8487	0.0425124	-2.86854	0.0384861	32.7148
	-2.89945	0.0146048	-2.60076	0.0150782	-2.32355	0.0163653	-2.35412	0.0119948	-2.36291	0.0384531	33.2031		-3.04924	0.019041	-2.95494	0.039026	-2.87088	0.0322268	-2.86088	0.0424421	-2.88356	0.0382896	33.2031
	-2.91483	0.0140377	-2.62061	0.0145136	-2.33847	0.0167186	-2.36839	0.011884	-2.37938	0.0384079	33.6914		-3.06211	0.018738	-2.96863	0.0387869	-2.88381	0.0323984	-2.87287	0.0427641	-2.89616	0.0384214	33.6914
	-2.92979	0.0136531	-2.63881	0.0142919	-2.35257	0.0181447	-2.38025	0.0126567	-2.39482	0.0385196	34.1797		-3.07301	0.0189316	-2.9809	0.0388262	-2.89298	0.0325933	-2.88524	0.0429319	-2.90696	0.0387699	34.1797
	-2.94578	0.0135819	-2.65561	0.0145211	-2.37019	0.0193884	-2.3911	0.0134574	-2.40912	0.0389445	34.668		-3.0826	0.0197419	-2.99145	0.0393138	-2.89989	0.0328808	-2.89757	0.0426905	-2.91747	0.0390283	34.668
	-2.9617	0.0138721	-2.67189	0.0149509	-2.38605	0.0194956	-2.40293	0.0136921	-2.4222	0.0396515	35.1562		-3.09363	0.0201568	-3.00145	0.0397348	-2.9073	0.0328802	-2.90942	0.0426389	-2.92873	0.0392118	35.1562
	-2.97664	0.0138429	-2.68802	0.0152536	-2.39675	0.0187467	-2.4149	0.0136611	-2.43427	0.0401362	35.6445		-3.10586	0.0192299	-3.01137	0.0395642	-2.9144	0.0325978	-2.91987	0.0422693	-2.94019	0.0392858	35.6445
	-2.99154	0.0135276	-2.70457	0.015143	-2.4069	0.0179735	-2.42604	0.0136842	-2.4462	0.0404001	36.1328		-3.11841	0.0176008	-3.02243	0.0386479	-2.92335	0.0319762	-2.9311	0.0418534	-2.95254	0.0391659	36.1328
	-3.00657	0.0134617	-2.72135	0.0145852	-2.41959	0.0178317	-2.43699	0.0130991	-2.45814	0.0405149	36.6211		-3.12907	0.0162451	-3.03323	0.0372063	-2.93684	0.0307341	-2.94354	0.0416214	-2.96422	0.0389092	36.6211
	-3.02121	0.0137572	-2.73775	0.0140067	-2.4366	0.0175971	-2.44838	0.0118122	-2.47027	0.0407207	37.1094		-3.14026	0.0153123	-3.04383	0.0361248	-2.95131	0.0293795	-2.95809	0.0415147	-2.97453	0.038589	37.1094
	-3.03562	0.0139318	-2.75368	0.0137188	-2.45647	0.0172764	-2.45937	0.0111496	-2.48294	0.041236	37.5977		-3.15194	0.0147952	-3.05459	0.0357335	-2.96299	0.0281621	-2.97158	0.0416976	-2.98444	0.0382864	37.5977
	-3.05001	0.0136258	-2.76856	0.0134991	-2.47568	0.0170982	-2.47053	0.0114007	-2.4952	0.0418576	38.0859		-3.16432	0.0147946	-3.06636	0.0358256	-2.97349	0.0276686	-2.9818	0.0419715	-2.99627	0.0381441	38.0859
	-3.0634	0.0131449	-2.78238	0.0134972	-2.49506	0.017216	-2.48166	0.0118011	-2.50619	0.0423605	38.5742		-3.17377	0.015146	-3.07612	0.0361441	-2.98362	0.0283634	-2.99015	0.042321	-3.00766	0.0378439	38.5742
	-3.07493	0.0128326	-2.79518	0.0136604	-2.5091	0.017522	-2.49132	0.0121311	-2.51484	0.0427734	39.0625		-3.16255	0.015753	-3.06673	0.0375646	-2.97658	0.0302462	-2.98385	0.0433984	-2.9999	0.0382605	39.0625
	-3.08115	0.012412	-2.80445	0.0133242	-2.51465	0.0178085	-2.49726	0.0125784	-2.51866	0.0430455	39.5508		-3.09003	0.017295	-2.99856	0.0416791	-2.91186	0.0342059	-2.92468	0.0474928	-2.93454	0.0415798	39.5508
Supp Fig B
	Cortex												Gpi
	N3_mean	N3_SEM	N2_mean	N2_SEM	N1_mean	N1_SEM	REM_mean	REM_SEM	AW_mean	AW_SEM	Frequency		N3_mean	N3_SEM	N2_mean	N2_SEM	N1_mean	N1_SEM	REM_mean	REM_SEM	AW_mean	AW_SEM	Frequency
	-2.00323	0.0327767	-2.28861	0.0498904	-2.7618	0.0457089	-2.74641	0.0400124	-2.83523	0.0220099	0		-1.89309	0.0296158	-2.05075	0.0402492	-2.357	0.0452615	-2.39497	0.0357981	-2.4642	0.033495	0
	-1.26296	0.0309081	-1.52809	0.0500394	-1.98395	0.0448419	-1.95062	0.039087	-2.04171	0.0218187	0.488281		-1.20956	0.0260834	-1.35623	0.0338113	-1.65469	0.0344558	-1.67585	0.024156	-1.75517	0.0235116	0.488281
	-0.859897	0.0278984	-1.09885	0.0469351	-1.52561	0.0429096	-1.4811	0.0366495	-1.58118	0.0208476	0.976562		-0.858332	0.0230744	-0.996002	0.0282021	-1.27707	0.0271594	-1.28608	0.0201057	-1.37475	0.0181026	0.976562
	-0.686155	0.0228803	-0.888616	0.0399906	-1.27201	0.039782	-1.22056	0.0326639	-1.34051	0.0195207	1.46484		-0.734994	0.0178349	-0.857285	0.0208938	-1.10688	0.0208603	-1.10301	0.0187018	-1.19939	0.014743	1.46484
	-0.671907	0.0147098	-0.823987	0.0284192	-1.14497	0.0354467	-1.0888	0.0269635	-1.2433	0.0185659	1.95312		-0.773953	0.0109151	-0.867231	0.0125736	-1.06382	0.0135984	-1.04515	0.0175101	-1.14672	0.0115541	1.95312
	-0.733972	0.00500663	-0.829778	0.0157332	-1.07466	0.0304371	-1.01729	0.0202065	-1.20874	0.0180607	2.44141		-0.870187	0.00706413	-0.925256	0.0101409	-1.05896	0.00719526	-1.02929	0.0160518	-1.13111	0.00924668	2.44141
	-0.807329	0.00580967	-0.857898	0.0125945	-1.03126	0.0252424	-0.978279	0.0136596	-1.18283	0.0168725	2.92969		-0.930065	0.00686907	-0.950446	0.00969837	-1.02739	0.00282266	-0.993467	0.0118628	-1.09627	0.00982365	2.92969
	-0.87827	0.0102125	-0.898346	0.0162707	-1.01479	0.0199695	-0.972637	0.00853513	-1.16057	0.0147983	3.41797		-0.942821	0.00433097	-0.934603	0.00551197	-0.965475	0.0100408	-0.930305	0.0124001	-1.0393	0.0152426	3.41797
	-0.954263	0.0130025	-0.950176	0.0191963	-1.02198	0.0153466	-0.992474	0.00677596	-1.14973	0.0128796	3.90625		-0.95964	0.00289074	-0.936543	0.00620471	-0.946406	0.0156614	-0.912268	0.0160547	-1.01999	0.0184703	3.90625
	-1.03569	0.0152082	-1.00628	0.0204779	-1.04227	0.0122966	-1.0212	0.00760648	-1.14749	0.0116986	4.39453		-1.00109	0.00312613	-0.974957	0.00570548	-0.982453	0.0152545	-0.951273	0.0145214	-1.04616	0.0176667	4.39453
	-1.11853	0.0173639	-1.05953	0.0203184	-1.06425	0.0104572	-1.04912	0.00820608	-1.14396	0.0105054	4.88281		-1.04087	0.00407231	-1.00879	0.0057346	-1.00718	0.0142563	-0.98164	0.0138629	-1.06195	0.0166664	4.88281
	-1.19776	0.0193003	-1.10551	0.0197479	-1.07801	0.00864231	-1.07389	0.00805813	-1.12982	0.00851523	5.37109		-1.08329	0.00537225	-1.03984	0.00673076	-1.0183	0.0135459	-1.0044	0.0143977	-1.06487	0.0151757	5.37109
	-1.26871	0.0206403	-1.14213	0.0192689	-1.07881	0.00799875	-1.09116	0.00718765	-1.1035	0.00743216	5.85938		-1.1247	0.00698707	-1.06655	0.00963698	-1.01852	0.0132886	-1.01721	0.0151653	-1.05442	0.0140509	5.85938
	-1.33172	0.0215769	-1.17225	0.0193046	-1.06765	0.00971769	-1.09559	0.00627747	-1.07162	0.00858246	6.34766		-1.16159	0.00865609	-1.08986	0.0130012	-1.01586	0.0140558	-1.02223	0.0166212	-1.03865	0.0135221	6.34766
	-1.39399	0.0224466	-1.20784	0.0203353	-1.05373	0.0122237	-1.09385	0.00635878	-1.04801	0.00943581	6.83594		-1.2372	0.00738915	-1.16562	0.00881034	-1.07837	0.00954226	-1.09389	0.011857	-1.07442	0.00930792	6.83594
	-1.46248	0.0234082	-1.262	0.0218524	-1.05341	0.0151614	-1.10292	0.00805474	-1.0496	0.00904957	7.32422		-1.34492	0.0107115	-1.2912	0.0110597	-1.19818	0.00865455	-1.22568	0.00538416	-1.15992	0.00818821	7.32422
	-1.53753	0.0240493	-1.3367	0.0235224	-1.0796	0.0177307	-1.13422	0.0113119	-1.08418	0.00892835	7.8125		-1.42503	0.0156582	-1.39383	0.0196766	-1.29197	0.0151102	-1.32592	0.0111718	-1.23338	0.0124051	7.8125
	-1.61484	0.0241991	-1.42164	0.0248297	-1.13164	0.0195048	-1.18587	0.0146478	-1.14098	0.00943938	8.30078		-1.48275	0.0183488	-1.46433	0.0244317	-1.35325	0.0195557	-1.38795	0.0155004	-1.28214	0.014616	8.30078
	-1.69123	0.0243351	-1.5073	0.0253085	-1.20336	0.0211617	-1.25078	0.0170507	-1.20727	0.0100575	8.78906		-1.54675	0.0202981	-1.52674	0.027351	-1.40345	0.0225063	-1.43967	0.0178211	-1.32489	0.016577	8.78906
	-1.76492	0.024612	-1.59165	0.0247155	-1.29389	0.0213935	-1.32869	0.017615	-1.28567	0.01092	9.27734		-1.59759	0.0187276	-1.55858	0.0229801	-1.42221	0.0205735	-1.45639	0.0140051	-1.3583	0.0152707	9.27734
	-1.83408	0.024579	-1.67132	0.0234788	-1.39501	0.0194787	-1.41882	0.0161532	-1.37576	0.0104966	9.76562		-1.62742	0.0144221	-1.56758	0.0148568	-1.42797	0.0160826	-1.45566	0.00932181	-1.38896	0.0107667	9.76562
	-1.89804	0.0241257	-1.74122	0.0224005	-1.49056	0.0168619	-1.51111	0.0140373	-1.4619	0.00909019	10.2539		-1.68028	0.0128139	-1.6152	0.0131414	-1.48405	0.0140128	-1.50977	0.00844017	-1.44844	0.0112471	10.2539
	-1.95599	0.0235836	-1.80162	0.0216712	-1.57175	0.0147066	-1.59174	0.0123089	-1.52676	0.0085725	10.7422		-1.77123	0.0159514	-1.71432	0.0189548	-1.59685	0.0179296	-1.62987	0.0137844	-1.53743	0.0204848	10.7422
	-2.00644	0.0229035	-1.85537	0.0211649	-1.63953	0.0136358	-1.65721	0.0109853	-1.57288	0.00904348	11.2305		-1.85079	0.0197195	-1.80106	0.0260888	-1.69185	0.0238619	-1.73509	0.0227206	-1.60667	0.0305415	11.2305
	-2.04838	0.0220312	-1.90322	0.0210203	-1.6959	0.0131067	-1.71411	0.0104664	-1.61388	0.00938413	11.7188		-1.89154	0.0202531	-1.83975	0.0264984	-1.72918	0.0262132	-1.77671	0.0254863	-1.63176	0.0348585	11.7188
	-2.08283	0.0210162	-1.94505	0.020984	-1.74608	0.0127669	-1.76554	0.0106591	-1.65634	0.00895999	12.207		-1.92177	0.0202001	-1.86613	0.0254777	-1.75258	0.0277264	-1.80108	0.0259949	-1.64847	0.0364835	12.207
	-2.11266	0.0199888	-1.98201	0.0204807	-1.79204	0.0126041	-1.81081	0.0108266	-1.69927	0.00838773	12.6953		-1.95176	0.019873	-1.89214	0.0244705	-1.77731	0.0287732	-1.82508	0.0258638	-1.67196	0.0365336	12.6953
	-2.14097	0.0192537	-2.01507	0.0195948	-1.83097	0.0122205	-1.8517	0.0104954	-1.73975	0.00790971	13.1836		-1.9788	0.0187576	-1.91344	0.0227087	-1.79962	0.0285062	-1.84362	0.0246724	-1.69714	0.034534	13.1836
	-2.17054	0.0188657	-2.04583	0.0190798	-1.86488	0.0120573	-1.89014	0.0101917	-1.77746	0.00740431	13.6719		-2.00511	0.017742	-1.93358	0.0211214	-1.8213	0.0270728	-1.86254	0.0235204	-1.72471	0.0317027	13.6719
	-2.2048	0.0186233	-2.07698	0.0191847	-1.899	0.0121159	-1.92604	0.0100716	-1.81279	0.00692653	14.1602		-2.03897	0.017694	-1.9627	0.0206868	-1.85267	0.0256914	-1.89346	0.0233232	-1.76215	0.0297451	14.1602
	-2.24452	0.0185393	-2.11087	0.0195599	-1.93338	0.0117	-1.95863	0.0100524	-1.84434	0.00658744	14.6484		-2.07839	0.0180202	-1.99698	0.0205484	-1.88924	0.0239406	-1.92825	0.0225367	-1.80299	0.0279583	14.6484
	-2.28863	0.018753	-2.14703	0.0200969	-1.96429	0.0115151	-1.98845	0.0106533	-1.8722	0.00645057	15.1367		-2.11699	0.0182287	-2.02912	0.0200202	-1.92146	0.0222341	-1.95631	0.020711	-1.83855	0.0255025	15.1367
	-2.33416	0.0189515	-2.18377	0.0203874	-1.99075	0.0124643	-2.01541	0.0118213	-1.89794	0.00656832	15.625		-2.15089	0.0182326	-2.058	0.0190977	-1.94575	0.0203639	-1.97716	0.0186704	-1.86879	0.0225089	15.625
	-2.37822	0.0191129	-2.21999	0.0202724	-2.01621	0.0135168	-2.03989	0.0125458	-1.92162	0.00673137	16.1133		-2.17952	0.0180431	-2.08333	0.0176498	-1.96258	0.0180249	-1.99233	0.0165535	-1.8952	0.0193718	16.1133
	-2.4202	0.0194627	-2.25416	0.0202233	-2.04133	0.0135253	-2.06299	0.0128692	-1.94256	0.00681275	16.6016		-2.21486	0.0186953	-2.11559	0.0175608	-1.98822	0.0174585	-2.01793	0.0163693	-1.92757	0.0175266	16.6016
	-2.45961	0.020063	-2.28494	0.0206843	-2.06238	0.0137357	-2.08445	0.0131779	-1.96089	0.00716744	17.0898		-2.25593	0.0199741	-2.15275	0.0185188	-2.0221	0.0182471	-2.05308	0.0176596	-1.96446	0.0165892	17.0898
	-2.49555	0.0207292	-2.31254	0.021548	-2.08004	0.0151142	-2.10404	0.0133601	-1.97608	0.00774423	17.5781		-2.28515	0.0197038	-2.17709	0.0176506	-2.04258	0.0170417	-2.07294	0.0167735	-1.98962	0.0146075	17.5781
	-2.52824	0.0211053	-2.33835	0.0224917	-2.0976	0.0167286	-2.12252	0.0139322	-1.98812	0.00826875	18.0664		-2.3091	0.0185024	-2.19707	0.0158882	-2.05818	0.0146575	-2.08639	0.0147885	-2.00789	0.0125288	18.0664
	-2.55735	0.0211155	-2.36364	0.0232281	-2.11394	0.0173357	-2.13992	0.0150055	-1.9982	0.00887468	18.5547		-2.33678	0.0176263	-2.2212	0.0146525	-2.07921	0.0122643	-2.10585	0.0131536	-2.02874	0.0112365	18.5547
	-2.58394	0.0208279	-2.38773	0.0238634	-2.12664	0.0178285	-2.15441	0.0160448	-2.0047	0.00958142	19.043		-2.34779	0.0153352	-2.22711	0.0119805	-2.08024	0.00831668	-2.10291	0.00980953	-2.0366	0.00929448	19.043
	-2.60986	0.0204598	-2.40947	0.0246705	-2.13476	0.0195855	-2.16447	0.01744	-2.00635	0.0104143	19.5312		-2.32604	0.0125667	-2.19815	0.0123052	-2.04267	0.0104911	-2.05673	0.0125061	-2.0181	0.00894605	19.5312
	-2.63581	0.0204562	-2.42931	0.0255607	-2.13764	0.0223896	-2.17088	0.0196498	-2.00351	0.0114864	20.0195		-2.31691	0.0131908	-2.18395	0.0172208	-2.02119	0.0156575	-2.03002	0.0181285	-2.0095	0.0114236	20.0195
	-2.6598	0.0208132	-2.44759	0.0263616	-2.13572	0.0251774	-2.17466	0.0222875	-1.99776	0.0128776	20.5078		-2.36155	0.0127214	-2.2293	0.0147977	-2.06242	0.0138263	-2.07558	0.0162269	-2.04604	0.0103857	20.5078
	-2.68123	0.0211809	-2.46412	0.0271137	-2.12994	0.0273248	-2.17662	0.0246366	-1.98864	0.0147103	20.9961		-2.42072	0.0136657	-2.28935	0.0118355	-2.11416	0.0113668	-2.13706	0.0139188	-2.09401	0.00863008	20.9961
	-2.70118	0.0214163	-2.47911	0.0277215	-2.12279	0.0292532	-2.17787	0.0262439	-1.97348	0.0167611	21.4844		-2.43906	0.0148977	-2.30387	0.0133653	-2.11798	0.0147123	-2.14386	0.0161464	-2.10735	0.00981659	21.4844
	-2.72048	0.0214714	-2.49374	0.0283235	-2.1167	0.0313926	-2.17933	0.0272972	-1.95347	0.0186313	21.9727		-2.46918	0.0150239	-2.33297	0.0128754	-2.14132	0.0152934	-2.16985	0.015588	-2.12749	0.0109733	21.9727
	-2.73912	0.0213644	-2.50865	0.0288903	-2.11394	0.033376	-2.1806	0.0286807	-1.93421	0.0201675	22.4609		-2.53668	0.0162286	-2.40366	0.0119913	-2.20819	0.0119524	-2.24528	0.011548	-2.17358	0.0108397	22.4609
	-2.75808	0.0211619	-2.52303	0.0294406	-2.11632	0.0344212	-2.18161	0.0299663	-1.91966	0.0213133	22.9492		-2.59132	0.0185369	-2.45853	0.0153728	-2.25966	0.010676	-2.30165	0.010631	-2.20901	0.0113526	22.9492
	-2.77707	0.0208446	-2.53744	0.0300029	-2.12705	0.0346126	-2.18473	0.0305117	-1.91266	0.0218653	23.4375		-2.6073	0.0177676	-2.47229	0.0151186	-2.27503	0.0100369	-2.31206	0.0101608	-2.2211	0.0118301	23.4375
	-2.79497	0.0207969	-2.55301	0.0304367	-2.14731	0.0345904	-2.19264	0.0304658	-1.91623	0.0218449	23.9258		-2.61041	0.0162624	-2.47428	0.0133746	-2.28184	0.00925592	-2.31115	0.0100644	-2.22854	0.0121208	23.9258
	-2.81162	0.0211106	-2.57003	0.0305103	-2.17149	0.0340995	-2.20739	0.0298157	-1.93195	0.0214124	24.4141		-2.62115	0.0158583	-2.48498	0.0125734	-2.2969	0.00943796	-2.32121	0.0102637	-2.24447	0.0117367	24.4141
	-2.82811	0.0213504	-2.58839	0.0300844	-2.19708	0.0328118	-2.22922	0.0286517	-1.95924	0.0206072	24.9023		-2.64863	0.016941	-2.5131	0.0138925	-2.32851	0.0099502	-2.35155	0.0100177	-2.27548	0.0106705	24.9023
	-2.84524	0.0212408	-2.60762	0.0296932	-2.22637	0.0308839	-2.25636	0.0271747	-1.99676	0.0194626	25.3906		-2.68151	0.0182981	-2.54706	0.0167546	-2.36428	0.0098444	-2.38834	0.00934182	-2.31275	0.00969261	25.3906
	-2.86229	0.0210462	-2.62749	0.0292208	-2.26194	0.0285024	-2.28686	0.0255075	-2.04199	0.0181237	25.8789		-2.70113	0.0181177	-2.56843	0.017752	-2.38799	0.00972418	-2.41029	0.00878127	-2.34226	0.00924715	25.8789
	-2.87881	0.0209456	-2.64758	0.0283811	-2.30166	0.0265385	-2.32057	0.0235244	-2.09153	0.0166051	26.3672		-2.71815	0.0178394	-2.58793	0.0181568	-2.41338	0.00963567	-2.43102	0.00927829	-2.37047	0.00895636	26.3672
	-2.895	0.0208043	-2.66813	0.0277234	-2.34107	0.0247785	-2.35576	0.0215125	-2.14237	0.0149633	26.8555		-2.74641	0.0190891	-2.61774	0.0198849	-2.4521	0.0104786	-2.46564	0.010545	-2.40608	0.00828512	26.8555
	-2.91111	0.0205627	-2.68938	0.0273323	-2.37829	0.0225452	-2.3893	0.0201713	-2.19225	0.0135486	27.3438		-2.76535	0.0194072	-2.63533	0.0194527	-2.47814	0.0107766	-2.48843	0.0107757	-2.43405	0.00807349	27.3438
	-2.92775	0.0202227	-2.71012	0.0268249	-2.4124	0.0204743	-2.42013	0.0196018	-2.24039	0.0124846	27.832		-2.76775	0.0177878	-2.63452	0.016541	-2.48178	0.00888273	-2.49096	0.00959208	-2.44895	0.00885655	27.832
	-2.94493	0.0198594	-2.72989	0.0260962	-2.44367	0.0192602	-2.44969	0.0192343	-2.28482	0.0116123	28.3203		-2.78	0.0174731	-2.64574	0.0158945	-2.49582	0.00817132	-2.50576	0.00930194	-2.47021	0.00936673	28.3203
	-2.96289	0.0194302	-2.75031	0.0252137	-2.47401	0.0186247	-2.47861	0.0186812	-2.32459	0.0112979	28.8086		-2.79739	0.0180053	-2.66486	0.0166227	-2.51691	0.00856509	-2.52666	0.00921543	-2.49422	0.0094175	28.8086
	-2.9819	0.0191098	-2.7711	0.0242264	-2.50451	0.0176238	-2.50627	0.0178489	-2.36034	0.0117023	29.2969		-2.78741	0.0158039	-2.65444	0.0136042	-2.50695	0.00881155	-2.51145	0.00845875	-2.49528	0.010952	29.2969
	-3.00076	0.0193212	-2.79144	0.0232813	-2.5347	0.0165042	-2.53252	0.01695	-2.39267	0.0121256	29.7852		-2.77161	0.0138871	-2.63626	0.0114945	-2.48872	0.011014	-2.48686	0.0105686	-2.48949	0.0133969	29.7852
	-3.01833	0.0195428	-2.81117	0.0225195	-2.56356	0.0158241	-2.55799	0.0162023	-2.42193	0.0121519	30.2734		-2.79563	0.014305	-2.66152	0.011912	-2.51534	0.0102898	-2.51373	0.00995804	-2.51489	0.0123222	30.2734
	-3.03595	0.019279	-2.82969	0.0220287	-2.58829	0.0153181	-2.5825	0.0155469	-2.4492	0.0120038	30.7617		-2.85408	0.0173804	-2.7248	0.0173143	-2.57971	0.0102658	-2.58539	0.00949609	-2.56615	0.00879047	30.7617
	-3.05357	0.0188268	-2.8476	0.0216055	-2.61031	0.0145861	-2.60565	0.015077	-2.47654	0.0119069	31.25		-2.89443	0.0199553	-2.76775	0.0220493	-2.62283	0.0117778	-2.63493	0.0124436	-2.60116	0.00779085	31.25
	-3.06977	0.0185347	-2.86617	0.0210695	-2.6343	0.0141093	-2.62782	0.0149858	-2.5037	0.0119083	31.7383		-2.90068	0.0188943	-2.77372	0.0205893	-2.62949	0.00986814	-2.64275	0.0112911	-2.61008	0.00842945	31.7383
	-3.08569	0.0183696	-2.88438	0.0206623	-2.65727	0.0142145	-2.64894	0.0150994	-2.52821	0.012072	32.2266		-2.90514	0.0177017	-2.77864	0.0192503	-2.63417	0.00858235	-2.64867	0.00997778	-2.61769	0.0087924	32.2266
	-3.10187	0.0182545	-2.90163	0.0205473	-2.67569	0.0140917	-2.66889	0.0150301	-2.54995	0.0123673	32.7148		-2.9279	0.0189162	-2.80326	0.0215205	-2.65991	0.00953253	-2.67715	0.0114126	-2.63912	0.00813691	32.7148
	-3.11813	0.0181879	-2.91997	0.0204246	-2.69414	0.0132893	-2.688	0.0147239	-2.56984	0.0127165	33.2031		-2.96593	0.0223584	-2.84412	0.0260772	-2.70478	0.0119359	-2.725	0.0152389	-2.67249	0.00794483	33.2031
	-3.13526	0.0180883	-2.93931	0.0201713	-2.71516	0.0121779	-2.70736	0.014659	-2.58784	0.0128967	33.6914		-2.99846	0.0252564	-2.87911	0.0294094	-2.74387	0.0143941	-2.76519	0.0179136	-2.70119	0.00870542	33.6914
	-3.15265	0.0178001	-2.95803	0.0196732	-2.73482	0.0116154	-2.72649	0.0152065	-2.60514	0.0127014	34.1797		-3.01645	0.0260678	-2.8986	0.0307933	-2.76494	0.0155921	-2.78531	0.0180069	-2.71794	0.00933231	34.1797
	-3.16934	0.0173398	-2.97521	0.0189049	-2.75177	0.0114203	-2.74486	0.0158298	-2.62191	0.0122968	34.668		-3.0164	0.0243363	-2.89823	0.0292087	-2.76418	0.0140894	-2.78122	0.0157552	-2.71978	0.00952323	34.668
	-3.18562	0.0172434	-2.99196	0.01819	-2.76705	0.0115924	-2.76265	0.0159008	-2.63756	0.0120516	35.1562		-2.98899	0.0197547	-2.86825	0.0224366	-2.73037	0.00861654	-2.7425	0.0112543	-2.70043	0.00938189	35.1562
	-3.20137	0.0175094	-3.00982	0.0177155	-2.78064	0.0119819	-2.77997	0.0155578	-2.65262	0.0122336	35.6445		-2.97308	0.0170052	-2.85146	0.0179774	-2.70937	0.00516405	-2.72023	0.00924932	-2.69129	0.00976088	35.6445
	-3.21732	0.0174278	-3.02703	0.0174959	-2.79528	0.0127706	-2.79706	0.0153989	-2.66761	0.0126526	36.1328		-3.00799	0.0195504	-2.8909	0.0222333	-2.74915	0.0070232	-2.76383	0.0108581	-2.723	0.00909239	36.1328
	-3.2336	0.017035	-3.04269	0.0176547	-2.81238	0.0134413	-2.81492	0.0151751	-2.68207	0.0131263	36.6211		-3.07492	0.0262316	-2.96376	0.032253	-2.8269	0.0139244	-2.84674	0.0167508	-2.77892	0.00948526	36.6211
	-3.25009	0.0169453	-3.0588	0.0177208	-2.83126	0.0131651	-2.83314	0.0148922	-2.69623	0.0135518	37.1094		-3.12081	0.0307495	-3.01058	0.038397	-2.87937	0.0185727	-2.90016	0.0209977	-2.81668	0.0112279	37.1094
	-3.26636	0.0169693	-3.07651	0.0172552	-2.85065	0.012841	-2.85148	0.0148213	-2.71068	0.0138384	37.5977		-3.12968	0.0303373	-3.01685	0.0375856	-2.88923	0.0184264	-2.90541	0.0197678	-2.82508	0.011855	37.5977
	-3.28173	0.0168482	-3.09455	0.0168146	-2.86805	0.0132664	-2.87099	0.0144801	-2.72419	0.0137432	38.0859		-3.1254	0.0282779	-3.00985	0.0342623	-2.88263	0.0158369	-2.89419	0.0167228	-2.82236	0.0118827	38.0859
	-3.29614	0.0163996	-3.11082	0.0168425	-2.88271	0.0139719	-2.89044	0.0142131	-2.73583	0.0133843	38.5742		-3.12777	0.0275544	-3.01143	0.0328313	-2.88344	0.0143572	-2.89349	0.0157247	-2.82479	0.011903	38.5742
	-3.31089	0.0157493	-3.12607	0.016898	-2.89619	0.0142713	-2.90747	0.0144109	-2.74657	0.013352	39.0625		-3.12508	0.0263238	-3.00869	0.0312366	-2.87937	0.0128224	-2.88951	0.0140121	-2.82499	0.0124528	39.0625
	-3.32562	0.0154342	-3.14154	0.0165209	-2.91043	0.0145384	-2.92245	0.0147254	-2.75778	0.0135627	39.5508		-3.09834	0.0224315	-2.9796	0.026182	-2.84685	0.0108839	-2.85678	0.0101187	-2.80723	0.0144319	39.5508
Supp Fig C
	Cortex												Gpi
	N3_mean	N3_SEM	N2_mean	N2_SEM	N1_mean	N1_SEM	REM_mean	REM_SEM	AW_mean	AW_SEM	Frequency		N3_mean	N3_SEM	N2_mean	N2_SEM	N1_mean	N1_SEM	REM_mean	REM_SEM	AW_mean	AW_SEM	Frequency
	-2.08828	0.019897	-2.46726	0.0336894	-3.14562	0.037047	-2.93697	0.0336208	-3.30086	0.0260973	0		-2.11178	0.0258221	-2.14795	0.0158986	-2.19789	0.0255961	-2.17257	0.0158109	-2.23978	0.0272671	0
	-1.34008	0.0216442	-1.69436	0.0329132	-2.3595	0.0384125	-2.1334	0.0320027	-2.50465	0.0245531	0.488281		-1.34172	0.020436	-1.37864	0.0144509	-1.44032	0.0205874	-1.40973	0.0137905	-1.44643	0.021333	0.488281
	-0.936242	0.0208274	-1.25968	0.0300491	-1.89119	0.0372653	-1.64991	0.0299911	-2.03914	0.0225709	0.976562		-0.929177	0.0163441	-0.972832	0.0129635	-1.03551	0.0163663	-1.00818	0.0106075	-1.01908	0.0159164	0.976562
	-0.767335	0.0177671	-1.04979	0.0250623	-1.62681	0.0339528	-1.36454	0.0280876	-1.78987	0.0208766	1.46484		-0.759655	0.0116953	-0.807044	0.0100326	-0.862893	0.0121309	-0.839889	0.0064411	-0.840051	0.0117267	1.46484
	-0.76302	0.0139868	-0.990738	0.0190946	-1.49155	0.0292979	-1.20508	0.0273734	-1.68024	0.0204273	1.95312		-0.743782	0.00649744	-0.781692	0.00611014	-0.829386	0.0075457	-0.804083	0.00547403	-0.814321	0.00911885	1.95312
	-0.837042	0.0120346	-1.00481	0.015579	-1.42137	0.0260218	-1.12286	0.0277194	-1.63667	0.0211811	2.44141		-0.779816	0.00537309	-0.801369	0.00359492	-0.842409	0.00614183	-0.813935	0.00783146	-0.834406	0.00851781	2.44141
	-0.918977	0.012391	-1.03748	0.0158345	-1.38585	0.0252716	-1.09451	0.0272012	-1.61372	0.0220965	2.92969		-0.838331	0.00801326	-0.847331	0.0026865	-0.878125	0.0062989	-0.852887	0.00822035	-0.872296	0.00759729	2.92969
	-0.993255	0.0132135	-1.07331	0.01739	-1.3749	0.0252168	-1.101	0.0252245	-1.59781	0.0229496	3.41797		-0.928634	0.00848162	-0.923965	0.00497116	-0.94391	0.00541891	-0.918577	0.00978564	-0.950269	0.00681495	3.41797
	-1.06152	0.0135304	-1.10734	0.0188729	-1.37226	0.0248786	-1.11754	0.0225311	-1.58663	0.0242527	3.90625		-1.02145	0.00852915	-1.00863	0.00870712	-1.02098	0.00741128	-0.995664	0.0119921	-1.04366	0.00648945	3.90625
	-1.11728	0.0133438	-1.13231	0.0197916	-1.36378	0.0254929	-1.12821	0.0198388	-1.57952	0.026378	4.39453		-1.10672	0.00789878	-1.09872	0.0107927	-1.09809	0.0102698	-1.08632	0.0130366	-1.12878	0.00821281	4.39453
	-1.16028	0.012566	-1.1462	0.020638	-1.34547	0.0270123	-1.13158	0.0171481	-1.57393	0.0289252	4.88281		-1.18762	0.00918067	-1.1829	0.011214	-1.16893	0.0121194	-1.17625	0.0131122	-1.20722	0.0106561	4.88281
	-1.1934	0.0112679	-1.15227	0.0219465	-1.32011	0.0290065	-1.13042	0.0144914	-1.56953	0.0307612	5.37109		-1.24428	0.0117425	-1.23743	0.0109314	-1.21919	0.0142771	-1.24316	0.012056	-1.2682	0.0110857	5.37109
	-1.22033	0.0104527	-1.15736	0.0232609	-1.2905	0.0315855	-1.12505	0.0115559	-1.56582	0.0315038	5.85938		-1.2776	0.0126129	-1.26832	0.010713	-1.25385	0.0169173	-1.28705	0.0108204	-1.30818	0.0102608	5.85938
	-1.25033	0.0106423	-1.17329	0.0230791	-1.26146	0.0332905	-1.1193	0.0105018	-1.56038	0.0312379	6.34766		-1.30417	0.0114178	-1.29412	0.0100653	-1.28803	0.0180239	-1.31987	0.00983311	-1.33835	0.00911473	6.34766
	-1.2911	0.0104426	-1.21009	0.0203351	-1.24261	0.0313742	-1.12586	0.0123536	-1.55055	0.0296305	6.83594		-1.33688	0.0103547	-1.32787	0.00856067	-1.32591	0.0161184	-1.35301	0.00882906	-1.36454	0.00761915	6.83594
	-1.34139	0.00967936	-1.26411	0.0151631	-1.24316	0.0262424	-1.15685	0.0132866	-1.53553	0.0276157	7.32422		-1.37959	0.00949998	-1.37072	0.00631976	-1.36769	0.0119409	-1.39161	0.00745747	-1.39062	0.0066933	7.32422
	-1.39366	0.00931615	-1.32013	0.00926387	-1.26357	0.0204745	-1.21087	0.0116942	-1.51931	0.026743	7.8125		-1.42502	0.00810643	-1.41895	0.00445431	-1.41473	0.00967904	-1.43727	0.00564267	-1.42279	0.00733646	7.8125
	-1.44153	0.00999708	-1.36681	0.00698522	-1.29926	0.0161255	-1.27757	0.00919874	-1.51236	0.0264045	8.30078		-1.46874	0.00733837	-1.46807	0.0038411	-1.46282	0.00875553	-1.48564	0.00380793	-1.46027	0.00863514	8.30078
	-1.48344	0.0115937	-1.40354	0.00862286	-1.3473	0.011702	-1.34641	0.00905698	-1.52507	0.0251104	8.78906		-1.51076	0.0075626	-1.50977	0.0041546	-1.5081	0.00638882	-1.52717	0.00375611	-1.49555	0.00883529	8.78906
	-1.51981	0.0131699	-1.43369	0.0106333	-1.40291	0.00700624	-1.41129	0.0116161	-1.55552	0.0224711	9.27734		-1.5427	0.00816867	-1.53769	0.00535329	-1.54218	0.00457106	-1.55391	0.00558854	-1.52404	0.00853076	9.27734
	-1.55335	0.0143925	-1.46111	0.0117985	-1.45361	0.00870477	-1.47111	0.0140574	-1.5898	0.0190065	9.76562		-1.56638	0.010066	-1.55774	0.0067673	-1.56257	0.00632329	-1.57076	0.00817759	-1.54702	0.00869561	9.76562
	-1.58774	0.0155524	-1.48771	0.0124936	-1.48652	0.01388	-1.52296	0.0155457	-1.61698	0.0153845	10.2539		-1.60254	0.0100975	-1.58992	0.00683269	-1.5889	0.00680535	-1.60044	0.00882286	-1.57792	0.00806042	10.2539
	-1.62296	0.017102	-1.5128	0.013705	-1.50267	0.0179503	-1.56491	0.0168812	-1.63228	0.0130468	10.7422		-1.65301	0.00851188	-1.63826	0.00509034	-1.62819	0.00543447	-1.64658	0.00718862	-1.62146	0.0064779	10.7422
	-1.6546	0.0199806	-1.53415	0.0154611	-1.5103	0.0218566	-1.5991	0.0180734	-1.63602	0.0122958	11.2305		-1.7007	0.00846564	-1.68286	0.00427128	-1.66592	0.00625573	-1.68806	0.00635449	-1.65927	0.00540126	11.2305
	-1.67463	0.0256409	-1.54626	0.0180835	-1.51698	0.0253387	-1.6264	0.0193491	-1.63273	0.0119401	11.7188		-1.73911	0.00918928	-1.71528	0.00479067	-1.69688	0.00621669	-1.71747	0.00681343	-1.68488	0.00494212	11.7188
	-1.67441	0.0344721	-1.53973	0.0230223	-1.52456	0.0285618	-1.64565	0.0216302	-1.62751	0.0113461	12.207		-1.76437	0.0115352	-1.73979	0.00639768	-1.72432	0.0062279	-1.7424	0.00731284	-1.70943	0.00476969	12.207
	-1.65268	0.0426772	-1.51155	0.030231	-1.53252	0.0312694	-1.65742	0.0251012	-1.62655	0.0114587	12.6953		-1.77569	0.0146891	-1.75625	0.00904617	-1.74854	0.00723107	-1.76537	0.00786507	-1.73662	0.00494757	12.6953
	-1.62892	0.0453981	-1.47864	0.0362494	-1.5394	0.0330692	-1.66244	0.0292729	-1.63264	0.0112299	13.1836		-1.78698	0.0143943	-1.77134	0.0109009	-1.77199	0.00775265	-1.78777	0.00834725	-1.76389	0.0050371	13.1836
	-1.63613	0.0415771	-1.47218	0.0380442	-1.54211	0.0352222	-1.66466	0.0326049	-1.64271	0.0111201	13.6719		-1.81438	0.0115114	-1.79659	0.0108683	-1.79664	0.00739609	-1.81299	0.00849237	-1.78994	0.00492565	13.6719
	-1.69308	0.0340313	-1.51339	0.0363258	-1.54133	0.039191	-1.67471	0.0332781	-1.65279	0.0120456	14.1602		-1.86327	0.00791268	-1.83602	0.00966112	-1.82368	0.00709194	-1.84309	0.00853089	-1.81577	0.00490006	14.1602
	-1.78968	0.026857	-1.59717	0.0336762	-1.54508	0.0425189	-1.69918	0.0314951	-1.65895	0.0135617	14.6484		-1.92221	0.00597952	-1.88423	0.0083872	-1.85289	0.00704123	-1.87589	0.00876668	-1.84302	0.00475725	14.6484
	-1.89536	0.0226983	-1.69636	0.0304289	-1.55677	0.0408918	-1.73274	0.0290265	-1.65871	0.0150719	15.1367		-1.97409	0.00664728	-1.93046	0.00754582	-1.88138	0.00693194	-1.90677	0.00911	-1.87072	0.0047528	15.1367
	-1.98485	0.0224911	-1.78373	0.0261915	-1.5727	0.0329446	-1.76557	0.0276569	-1.65291	0.0159615	15.625		-2.01683	0.00829816	-1.96878	0.00698354	-1.90642	0.00719442	-1.93512	0.00943746	-1.89678	0.00496984	15.625
	-2.05232	0.0241627	-1.8498	0.0226358	-1.58727	0.0235743	-1.79254	0.027516	-1.64068	0.0160773	16.1133		-2.05509	0.0095521	-2.00099	0.00676565	-1.92947	0.00726123	-1.96139	0.00979339	-1.91888	0.00521349	16.1133
	-2.10261	0.0259562	-1.89841	0.0210187	-1.59358	0.0193052	-1.81494	0.0272981	-1.62168	0.0156999	16.6016		-2.08672	0.0100206	-2.02908	0.00663427	-1.9516	0.00725247	-1.98499	0.0103389	-1.93719	0.00557907	16.6016
	-2.14547	0.0273318	-1.93703	0.0205926	-1.59211	0.0191051	-1.83337	0.0271725	-1.60001	0.0146233	17.0898		-2.11307	0.00983835	-2.05423	0.00631009	-1.96959	0.0079024	-2.00585	0.0107073	-1.95419	0.00612055	17.0898
	-2.18547	0.0281459	-1.97089	0.0206448	-1.58704	0.0209889	-1.84633	0.028195	-1.57614	0.0134012	17.5781		-2.13751	0.00945005	-2.07684	0.00593639	-1.9803	0.00949442	-2.02362	0.0105034	-1.97008	0.0068111	17.5781
	-2.22216	0.0287792	-2.00212	0.0207695	-1.58238	0.0239831	-1.85525	0.0296374	-1.54712	0.012273	18.0664		-2.16045	0.00911082	-2.09783	0.00565685	-1.98757	0.0106542	-2.03792	0.0103146	-1.98276	0.00754396	18.0664
	-2.25708	0.0293462	-2.03136	0.0206351	-1.57914	0.0273241	-1.8617	0.0304751	-1.51135	0.0120597	18.5547		-2.18256	0.0086673	-2.11788	0.00573645	-1.99426	0.011481	-2.04978	0.0103359	-1.9908	0.00852415	18.5547
	-2.29091	0.0296561	-2.05926	0.0207204	-1.57468	0.030705	-1.86538	0.0310005	-1.471	0.013122	19.043		-2.19972	0.0085312	-2.1326	0.00610904	-1.99671	0.0126359	-2.05713	0.0107617	-1.98985	0.0102464	19.043
	-2.32198	0.0296339	-2.08696	0.0209669	-1.57079	0.034604	-1.86674	0.0319516	-1.43119	0.0146728	19.5312		-2.20903	0.00919668	-2.13951	0.00644743	-1.99308	0.0137585	-2.05759	0.0122301	-1.97834	0.0126268	19.5312
	-2.35232	0.02978	-2.11584	0.0208293	-1.57348	0.0388347	-1.86735	0.0333275	-1.39416	0.0166545	20.0195		-2.22257	0.00978267	-2.15166	0.00667801	-1.99822	0.0152738	-2.06364	0.0138565	-1.96998	0.0160237	20.0195
	-2.38214	0.0302677	-2.14524	0.0206058	-1.58378	0.0426666	-1.87132	0.0350378	-1.3586	0.0201534	20.5078		-2.25102	0.00949726	-2.17974	0.00660229	-2.02501	0.0172466	-2.08916	0.014371	-1.97693	0.0201222	20.5078
	-2.40986	0.0307241	-2.17362	0.0206266	-1.59732	0.0451313	-1.88316	0.0362749	-1.32501	0.0252371	20.9961		-2.28309	0.00929836	-2.21251	0.00668469	-2.06002	0.0184858	-2.1242	0.0140596	-1.99136	0.0230948	20.9961
	-2.43579	0.0315252	-2.20161	0.020432	-1.61409	0.0456455	-1.90207	0.0365163	-1.29772	0.0303774	21.4844		-2.30658	0.00910876	-2.23704	0.00687567	-2.088	0.0191542	-2.1528	0.01329	-2.00467	0.0241834	21.4844
	-2.46032	0.0326498	-2.22884	0.0199968	-1.63893	0.0456978	-1.92398	0.0360525	-1.27973	0.0341757	21.9727		-2.32597	0.00904116	-2.25649	0.00673794	-2.11354	0.0186762	-2.17609	0.012444	-2.02162	0.0243872	21.9727
	-2.48352	0.0332975	-2.25531	0.0197601	-1.67253	0.0450064	-1.94613	0.0356675	-1.27427	0.0366065	22.4609		-2.34526	0.00891711	-2.27623	0.00633999	-2.14241	0.017138	-2.19876	0.0119429	-2.04523	0.0245242	22.4609
	-2.50605	0.03366	-2.28266	0.0196521	-1.7141	0.0433887	-1.96837	0.0357868	-1.28641	0.0383176	22.9492		-2.36397	0.00904135	-2.29582	0.00604889	-2.17178	0.0153683	-2.22028	0.0118589	-2.07312	0.0238283	22.9492
	-2.52893	0.0344002	-2.30992	0.0193014	-1.76277	0.0422075	-1.99184	0.0362323	-1.31763	0.0388004	23.4375		-2.38045	0.00869788	-2.31327	0.00613923	-2.19698	0.0136073	-2.23822	0.0117399	-2.10324	0.0216689	23.4375
	-2.55041	0.0355779	-2.33469	0.0188949	-1.81301	0.0407897	-2.01674	0.036617	-1.36727	0.0371108	23.9258		-2.39515	0.00803527	-2.32933	0.00651965	-2.21996	0.0121505	-2.2536	0.0116465	-2.13537	0.0185857	23.9258
	-2.56685	0.0369198	-2.35643	0.0187315	-1.85911	0.0375307	-2.04171	0.0371059	-1.43225	0.0331724	24.4141		-2.41157	0.00813609	-2.34654	0.00670825	-2.24527	0.0114503	-2.27057	0.0119702	-2.16978	0.0152483	24.4141
	-2.57881	0.0382628	-2.37547	0.0187919	-1.90142	0.0337327	-2.0662	0.037391	-1.50707	0.0286482	24.9023		-2.42966	0.00808691	-2.36576	0.00650704	-2.27221	0.0111198	-2.29014	0.0125714	-2.20756	0.012667	24.9023
	-2.58736	0.0401965	-2.39091	0.019163	-1.94188	0.0306982	-2.09025	0.0369671	-1.58488	0.0250877	25.3906		-2.44733	0.00792542	-2.38469	0.00611358	-2.29623	0.010554	-2.31008	0.0134729	-2.24511	0.0109752	25.3906
	-2.59136	0.0430925	-2.40144	0.0201304	-1.98063	0.0279797	-2.11316	0.0360936	-1.66135	0.0223926	25.8789		-2.46409	0.00768953	-2.4015	0.00606241	-2.31617	0.00967837	-2.3279	0.0142314	-2.27742	0.0104621	25.8789
	-2.59198	0.0457262	-2.40802	0.0214765	-2.01646	0.0251397	-2.13552	0.0352838	-1.73256	0.0198334	26.3672		-2.4796	0.00785574	-2.41662	0.00650475	-2.33481	0.0094524	-2.34331	0.0145456	-2.30423	0.0109144	26.3672
	-2.59373	0.046482	-2.41539	0.0226861	-2.04949	0.0230961	-2.15895	0.0348354	-1.79398	0.0176325	26.8555		-2.49433	0.00867258	-2.43115	0.0069346	-2.35259	0.00994227	-2.35652	0.0143956	-2.32733	0.0109113	26.8555
	-2.60299	0.044903	-2.42909	0.0235294	-2.08049	0.0224071	-2.1849	0.034743	-1.84577	0.016237	27.3438		-2.51044	0.00956762	-2.44687	0.00679992	-2.36812	0.00981405	-2.36861	0.0140702	-2.34804	0.0103611	27.3438
	-2.62347	0.0416387	-2.45098	0.0239603	-2.1097	0.0221317	-2.21293	0.0347715	-1.89168	0.0154944	27.832		-2.52794	0.00908453	-2.46262	0.00654367	-2.38312	0.00982469	-2.38231	0.0139277	-2.36706	0.0100829	27.832
	-2.65202	0.0382079	-2.47895	0.0238865	-2.13586	0.0206412	-2.23961	0.0344633	-1.93332	0.0144867	28.3203		-2.54336	0.00740746	-2.47583	0.00633484	-2.39796	0.00955052	-2.39738	0.0140928	-2.38448	0.0100733	28.3203
	-2.68321	0.0359706	-2.50933	0.0233149	-2.16103	0.0194171	-2.26463	0.0336498	-1.97216	0.0129676	28.8086		-2.55225	0.00633822	-2.48521	0.00625407	-2.41011	0.0089986	-2.40891	0.0147658	-2.39764	0.00972116	28.8086
	-2.71394	0.0355382	-2.53952	0.0227294	-2.18712	0.0193462	-2.29023	0.0330104	-2.00659	0.0119253	29.2969		-2.55439	0.00687422	-2.49061	0.00668395	-2.41612	0.00914801	-2.41372	0.015436	-2.40423	0.00966212	29.2969
	-2.74117	0.0362524	-2.56787	0.0224042	-2.21381	0.0198305	-2.31607	0.0328115	-2.03543	0.0114923	29.7852		-2.55822	0.00782896	-2.49678	0.00651882	-2.4221	0.00963721	-2.41899	0.0153963	-2.40962	0.0097551	29.7852
	-2.76358	0.0368643	-2.59236	0.0221286	-2.23934	0.0205115	-2.34066	0.0325769	-2.06165	0.0110472	30.2734		-2.57349	0.00839046	-2.51167	0.00634729	-2.43946	0.00996318	-2.4342	0.0151124	-2.42596	0.009937	30.2734
	-2.78269	0.0372699	-2.61259	0.0220617	-2.26262	0.0221276	-2.36237	0.0323401	-2.0863	0.0103567	30.7617		-2.59417	0.00899492	-2.53051	0.00663746	-2.46251	0.00985348	-2.45366	0.0152167	-2.44851	0.00976841	30.7617
	-2.80002	0.0380473	-2.62979	0.0223641	-2.28325	0.0236879	-2.38163	0.0322496	-2.10999	0.00967292	31.25		-2.6086	0.00985891	-2.54395	0.00733128	-2.47719	0.00932495	-2.46765	0.0156839	-2.46431	0.00931511	31.25
	-2.81463	0.0388012	-2.6455	0.022752	-2.30197	0.0240472	-2.39913	0.0320258	-2.13348	0.00939639	31.7383		-2.62215	0.00943481	-2.55847	0.00730448	-2.48866	0.00915591	-2.48309	0.0155804	-2.47915	0.00940433	31.7383
	-2.82715	0.0392173	-2.66016	0.0228747	-2.3187	0.0235671	-2.41443	0.0319212	-2.15548	0.00974595	32.2266		-2.64072	0.00828707	-2.57914	0.00644291	-2.50606	0.00996072	-2.50416	0.0147814	-2.50007	0.0100056	32.2266
	-2.83902	0.0398063	-2.67327	0.0230815	-2.33393	0.0233407	-2.4279	0.0322534	-2.17318	0.0105579	32.7148		-2.65777	0.00826496	-2.59861	0.00600072	-2.52459	0.0102949	-2.52299	0.0140825	-2.51956	0.0109408	32.7148
	-2.84996	0.0406876	-2.68537	0.0235996	-2.35006	0.0241927	-2.4405	0.0328587	-2.18702	0.0117075	33.2031		-2.67011	0.00828566	-2.61284	0.00581884	-2.53997	0.00964487	-2.53735	0.0137216	-2.53363	0.011629	33.2031
	-2.86018	0.0414345	-2.69748	0.0241183	-2.36669	0.02478	-2.4523	0.0337166	-2.20047	0.012719	33.6914		-2.68229	0.00837462	-2.62481	0.00579759	-2.55357	0.00911377	-2.55017	0.0134155	-2.54397	0.0117396	33.6914
	-2.87023	0.0417323	-2.70905	0.0246382	-2.38121	0.0244555	-2.46297	0.0347146	-2.21565	0.0135393	34.1797		-2.69566	0.00871042	-2.6374	0.00610179	-2.56555	0.00934482	-2.5633	0.0134138	-2.55529	0.01141	34.1797
	-2.88112	0.0418791	-2.72046	0.0252305	-2.39388	0.0242953	-2.47386	0.0353779	-2.23115	0.0146613	34.668		-2.70951	0.00875486	-2.65027	0.00631793	-2.57699	0.0101045	-2.57612	0.0136982	-2.57012	0.0108832	34.668
	-2.89327	0.0422381	-2.73304	0.0256454	-2.40595	0.0248859	-2.48588	0.0357567	-2.24631	0.0158867	35.1562		-2.72342	0.00831956	-2.66192	0.0059825	-2.59011	0.0108101	-2.58668	0.0136956	-2.58517	0.0104346	35.1562
	-2.907	0.0423941	-2.74646	0.0259074	-2.41859	0.0253938	-2.49812	0.036053	-2.26171	0.016356	35.6445		-2.73584	0.00827051	-2.67286	0.00532396	-2.60397	0.0114286	-2.59659	0.0132656	-2.59771	0.0103631	35.6445
	-2.92134	0.042489	-2.75984	0.0258397	-2.4317	0.0256727	-2.50821	0.0363862	-2.27639	0.016921	36.1328		-2.74663	0.00830884	-2.68402	0.00506277	-2.61585	0.0119221	-2.6075	0.0127713	-2.60734	0.0107451	36.1328
	-2.93375	0.0425062	-2.77389	0.0256489	-2.4439	0.0264053	-2.5158	0.0368345	-2.28889	0.0177781	36.6211		-2.75634	0.00793318	-2.69491	0.00546647	-2.62626	0.0122724	-2.61813	0.012573	-2.61738	0.011135	36.6211
	-2.94552	0.0419618	-2.78856	0.0255925	-2.45678	0.0272047	-2.52368	0.037108	-2.30005	0.018274	37.1094		-2.76502	0.00766292	-2.70489	0.00637029	-2.63667	0.0119503	-2.62915	0.0129824	-2.62825	0.0113466	37.1094
	-2.95926	0.0412995	-2.8025	0.0255507	-2.47112	0.0270312	-2.53306	0.0372462	-2.31196	0.0181425	37.5977		-2.77363	0.00758799	-2.71446	0.00715256	-2.64639	0.0114682	-2.64091	0.0135494	-2.63889	0.0117489	37.5977
	-2.973	0.040901	-2.81598	0.025724	-2.48599	0.0271165	-2.54344	0.037317	-2.32352	0.0175828	38.0859		-2.78457	0.00764118	-2.72438	0.00708051	-2.65568	0.0115007	-2.65171	0.013584	-2.64894	0.0119632	38.0859
	-2.98359	0.0406188	-2.83018	0.0260703	-2.50268	0.0288132	-2.55552	0.0375337	-2.33465	0.0169536	38.5742		-2.7969	0.00767143	-2.7346	0.00646482	-2.66588	0.0118983	-2.66027	0.0135064	-2.65771	0.0117925	38.5742
	-2.99302	0.0403666	-2.84533	0.0260393	-2.51985	0.0298907	-2.5685	0.038062	-2.3466	0.016395	39.0625		-2.80578	0.00761431	-2.7434	0.0061635	-2.6738	0.0119862	-2.66659	0.0136911	-2.66488	0.0116625	39.0625
	-3.00389	0.0402816	-2.86085	0.0253258	-2.53529	0.0289972	-2.58114	0.0384781	-2.359	0.0159526	39.5508		-2.81107	0.00752658	-2.74907	0.00608517	-2.67647	0.0113979	-2.67139	0.0139169	-2.67099	0.0116471	39.5508
Supp Fig D
	Cortex												STN
	N3_mean	N3_SEM	N2_mean	N2_SEM	N1_mean	N1_SEM	REM_mean	REM_SEM	AW_mean	AW_SEM	Frequency		N3_mean	N3_SEM	N2_mean	N2_SEM	N1_mean	N1_SEM	REM_mean	REM_SEM	AW_mean	AW_SEM	Frequency
	-2.27138	0.0100377	-2.55693	0.0116371	-2.91808	0.0154148	-2.82711	0.0116339	-2.83228	0.0208035	0		-1.8111	0.0256382	-1.88809	0.0355467	-1.90041	0.0477995	-1.94329	0.0485401	-1.87052	0.0484885	0
	-1.5122	0.00881173	-1.77927	0.0124411	-2.14166	0.0139369	-2.04216	0.0106147	-2.07081	0.0201702	0.488281		-1.10677	0.0219542	-1.17871	0.0329852	-1.1961	0.0435995	-1.23684	0.0444897	-1.17908	0.0443832	0.488281
	-1.08796	0.00799071	-1.33479	0.0129478	-1.69331	0.0133209	-1.58683	0.0105061	-1.63813	0.0200406	0.976562		-0.746707	0.0177734	-0.817674	0.0287961	-0.845747	0.0391725	-0.876767	0.0388073	-0.841472	0.0401444	0.976562
	-0.885271	0.00716262	-1.1072	0.0132981	-1.45718	0.0138296	-1.34334	0.0115164	-1.42176	0.0200931	1.46484		-0.616878	0.0129639	-0.685837	0.0232192	-0.727512	0.0346973	-0.739062	0.0314641	-0.743117	0.0361551	1.46484
	-0.829212	0.00603981	-1.02009	0.0132875	-1.35401	0.0152323	-1.23316	0.0130064	-1.34384	0.0199395	1.95312		-0.642694	0.00833575	-0.704718	0.0163787	-0.759405	0.0303362	-0.741267	0.0240115	-0.803388	0.0335896	1.95312
	-0.844463	0.00514633	-0.999501	0.0120826	-1.30613	0.0155262	-1.18374	0.0131968	-1.32136	0.0186559	2.44141		-0.741871	0.00459705	-0.787783	0.00962025	-0.853151	0.0266405	-0.804092	0.0192624	-0.91666	0.0333404	2.44141
	-0.887226	0.00529745	-1.00266	0.00945994	-1.26783	0.0136853	-1.15401	0.0114609	-1.30092	0.0156463	2.92969		-0.857151	0.00437131	-0.874557	0.00709106	-0.949182	0.0250315	-0.882618	0.017911	-1.02635	0.0332858	2.92969
	-0.94652	0.00564292	-1.01968	0.00639017	-1.22955	0.0108546	-1.13085	0.00911313	-1.2703	0.0123142	3.41797		-0.962498	0.00715388	-0.951027	0.0088376	-1.03255	0.0253688	-0.966662	0.0182255	-1.13827	0.0326608	3.41797
	-1.01332	0.00568743	-1.04673	0.00376112	-1.19579	0.00745157	-1.10928	0.00704421	-1.23406	0.00991735	3.90625		-1.04742	0.00801275	-1.01989	0.0100635	-1.09913	0.0259406	-1.04436	0.0187893	-1.23009	0.033038	3.90625
	-1.07767	0.00552534	-1.08007	0.00239864	-1.17528	0.00507389	-1.09502	0.00598631	-1.20292	0.00867338	4.39453		-1.11973	0.00659446	-1.08928	0.00952918	-1.15414	0.024751	-1.11147	0.0174709	-1.29535	0.0334799	4.39453
	-1.13595	0.00531652	-1.11818	0.00329348	-1.17423	0.00641101	-1.09918	0.00630178	-1.18911	0.00900427	4.88281		-1.19655	0.00622174	-1.16655	0.00960383	-1.2116	0.0209825	-1.18153	0.0150091	-1.3565	0.0320406	4.88281
	-1.18555	0.00491187	-1.15924	0.00418718	-1.19216	0.00867101	-1.12644	0.0063723	-1.19897	0.010056	5.37109		-1.28676	0.00963165	-1.24584	0.0126336	-1.27407	0.0160318	-1.25839	0.0133984	-1.42153	0.0284744	5.37109
	-1.2229	0.00435523	-1.19814	0.00424202	-1.2232	0.00928152	-1.16927	0.00543247	-1.22965	0.0103308	5.85938		-1.37078	0.012587	-1.30879	0.0153235	-1.32509	0.0138436	-1.31948	0.0132695	-1.48197	0.0245024	5.85938
	-1.24818	0.00400915	-1.22775	0.0035054	-1.25717	0.00820906	-1.212	0.00432214	-1.27133	0.00941599	6.34766		-1.42645	0.0135628	-1.35104	0.0160574	-1.36033	0.013888	-1.35732	0.0134221	-1.52344	0.0219175	6.34766
	-1.26394	0.00341276	-1.24287	0.00231932	-1.28196	0.00758914	-1.23956	0.00388784	-1.31257	0.00814699	6.83594		-1.46265	0.0135057	-1.38782	0.0164436	-1.39472	0.0148217	-1.39068	0.0144242	-1.5454	0.020839	6.83594
	-1.27166	0.00307341	-1.24204	0.00326944	-1.28641	0.0106986	-1.24367	0.00588548	-1.34244	0.00792747	7.32422		-1.49852	0.0145379	-1.43169	0.0175329	-1.43971	0.0161346	-1.43327	0.0166421	-1.56731	0.0202293	7.32422
	-1.26963	0.00431674	-1.22737	0.00617611	-1.26167	0.0166647	-1.22413	0.00968309	-1.35607	0.00977229	7.8125		-1.53188	0.0165038	-1.47816	0.0186541	-1.49102	0.0171416	-1.47951	0.0192494	-1.60133	0.019293	7.8125
	-1.24806	0.00699753	-1.20597	0.00954912	-1.2174	0.0221796	-1.19453	0.0140391	-1.36025	0.0134563	8.30078		-1.54166	0.0191988	-1.51443	0.0190151	-1.53754	0.0177639	-1.51779	0.0218331	-1.63887	0.0179108	8.30078
	-1.19472	0.0116493	-1.18774	0.0133645	-1.1818	0.0256963	-1.17688	0.0175026	-1.36453	0.0178537	8.78906		-1.52222	0.022066	-1.53958	0.0185871	-1.57893	0.0174557	-1.55119	0.0233368	-1.66837	0.0167646	8.78906
	-1.1385	0.0170435	-1.18568	0.0163595	-1.17387	0.0278417	-1.18577	0.0187088	-1.37127	0.0218419	9.27734		-1.50603	0.022794	-1.56827	0.0179424	-1.62346	0.016891	-1.59135	0.0237918	-1.69069	0.0160847	9.27734
	-1.14427	0.0201721	-1.2132	0.0169299	-1.19094	0.0294381	-1.22234	0.0180395	-1.37786	0.0256091	9.76562		-1.53675	0.021111	-1.61453	0.0174127	-1.67424	0.0171771	-1.64337	0.0234893	-1.71274	0.015992	9.76562
	-1.24729	0.0189113	-1.27477	0.0149626	-1.22413	0.0295599	-1.28142	0.0164504	-1.38574	0.0292174	10.2539		-1.62764	0.018433	-1.67936	0.0170372	-1.72548	0.0179543	-1.70449	0.022174	-1.73476	0.0158086	10.2539
	-1.42026	0.0131938	-1.36048	0.0114615	-1.27515	0.0277561	-1.35516	0.0140381	-1.40156	0.0312866	10.7422		-1.74672	0.0162383	-1.75079	0.0167506	-1.76977	0.0180425	-1.76656	0.0200196	-1.75357	0.0153227	10.7422
	-1.58989	0.00729414	-1.45116	0.0077664	-1.34907	0.0244679	-1.43511	0.0114617	-1.4324	0.03064	11.2305		-1.84959	0.0152238	-1.81606	0.0165281	-1.80811	0.0172706	-1.82264	0.0182469	-1.76975	0.0149974	11.2305
	-1.71263	0.00698016	-1.53158	0.00546663	-1.43722	0.0193921	-1.5153	0.00963166	-1.48089	0.0270379	11.7188		-1.92813	0.0146887	-1.87237	0.016229	-1.84415	0.0165386	-1.87229	0.0173327	-1.78352	0.014848	11.7188
	-1.79203	0.00901705	-1.59421	0.00502525	-1.52317	0.0133341	-1.589	0.00852269	-1.54083	0.021461	12.207		-1.99165	0.0141367	-1.92188	0.0157547	-1.87754	0.0160769	-1.91668	0.0168088	-1.79448	0.0150469	12.207
	-1.83303	0.0106723	-1.63431	0.0051756	-1.59669	0.00868729	-1.64827	0.00786016	-1.59969	0.0162948	12.6953		-2.0438	0.0133462	-1.96516	0.0154442	-1.90887	0.0151996	-1.95548	0.0165572	-1.80328	0.0156691	12.6953
	-1.84481	0.0114179	-1.655	0.00553326	-1.65423	0.00644978	-1.6929	0.00723482	-1.64741	0.0128225	13.1836		-2.08867	0.0128984	-2.00388	0.0155914	-1.93896	0.0139435	-1.98864	0.0167524	-1.80872	0.0161223	13.1836
	-1.84585	0.0112347	-1.66771	0.00568952	-1.696	0.00533842	-1.72678	0.00668725	-1.68209	0.0106448	13.6719		-2.12892	0.012904	-2.0389	0.0158703	-1.96513	0.0132755	-2.01655	0.0168568	-1.81054	0.0163022	13.6719
	-1.85735	0.0105608	-1.68487	0.00534559	-1.72713	0.00471349	-1.75269	0.00573152	-1.70598	0.00952564	14.1602		-2.16536	0.0125475	-2.07025	0.0160831	-1.98629	0.0133354	-2.04088	0.0168096	-1.80943	0.0162644	14.1602
	-1.89272	0.0102144	-1.71451	0.00509487	-1.75055	0.00490222	-1.77406	0.00449111	-1.72152	0.00904254	14.6484		-2.19855	0.0118648	-2.09905	0.0162363	-2.0061	0.0138396	-2.06193	0.0169475	-1.80728	0.015255	14.6484
	-1.95203	0.0107673	-1.75797	0.00605075	-1.7665	0.00529352	-1.79274	0.00390778	-1.73171	0.00882231	15.1367		-2.22939	0.0112542	-2.12718	0.0165364	-2.02678	0.0148292	-2.07888	0.017358	-1.81029	0.0127686	15.1367
	-2.02535	0.0119221	-1.81101	0.00790996	-1.77724	0.0053524	-1.80887	0.00427057	-1.73854	0.00897899	15.625		-2.25842	0.0108717	-2.15508	0.0170823	-2.04663	0.0166724	-2.0935	0.0184251	-1.82378	0.0100745	15.625
	-2.09853	0.0132739	-1.86617	0.00983933	-1.78509	0.00610116	-1.82144	0.00513114	-1.74254	0.0093359	16.1133		-2.28676	0.0109883	-2.18293	0.0180005	-2.06388	0.0205583	-2.10924	0.0204042	-1.84671	0.0114672	16.1133
	-2.16173	0.0146786	-1.91672	0.0116374	-1.79171	0.00801246	-1.83064	0.00602075	-1.74547	0.00943223	16.6016		-2.3161	0.0114824	-2.21078	0.0193667	-2.07944	0.0260754	-2.12702	0.0229564	-1.87326	0.017066	16.6016
	-2.21178	0.0157113	-1.95925	0.013265	-1.7961	0.00932445	-1.83599	0.0065023	-1.74922	0.00927732	17.0898		-2.34665	0.0119586	-2.23897	0.0211851	-2.09605	0.0318761	-2.14588	0.0265756	-1.89903	0.0244214	17.0898
	-2.24886	0.0163564	-1.99295	0.0147239	-1.79701	0.00971983	-1.83829	0.00689447	-1.7528	0.00930007	17.5781		-2.37662	0.0124183	-2.26623	0.0232757	-2.11453	0.0374352	-2.16394	0.0313499	-1.92247	0.0328098	17.5781
	-2.27753	0.0168933	-2.02048	0.0159143	-1.79342	0.0109278	-1.83933	0.00792207	-1.75387	0.00957058	18.0664		-2.4046	0.0128347	-2.29148	0.0255819	-2.13145	0.0432666	-2.17993	0.0364775	-1.9442	0.0414252	18.0664
	-2.30542	0.0174132	-2.046	0.0167848	-1.7869	0.0136097	-1.84016	0.00959608	-1.75097	0.00987149	18.5547		-2.4297	0.0127376	-2.31385	0.0277901	-2.14278	0.0502129	-2.19371	0.0412596	-1.96431	0.0492914	18.5547
	-2.33732	0.0178404	-2.0707	0.0178248	-1.78069	0.0157907	-1.84145	0.0116951	-1.74428	0.0101977	19.043		-2.45275	0.0121327	-2.33395	0.0296761	-2.15096	0.0570594	-2.20715	0.0456418	-1.98248	0.0554511	19.043
	-2.374	0.0182605	-2.09499	0.0192227	-1.77294	0.0169394	-1.84387	0.0142222	-1.73566	0.0107513	19.5312		-2.47559	0.0118124	-2.35201	0.0312965	-2.15822	0.0623605	-2.21857	0.0495293	-1.99889	0.0593859	19.5312
	-2.41398	0.0188681	-2.11978	0.0206916	-1.76035	0.0181298	-1.84781	0.0168612	-1.72557	0.0117591	20.0195		-2.49872	0.0117331	-2.36813	0.032666	-2.16457	0.0655259	-2.22573	0.0527584	-2.01205	0.0609668	20.0195
	-2.45507	0.0196705	-2.14431	0.0220088	-1.7465	0.0188204	-1.85172	0.0194522	-1.71302	0.0134074	20.5078		-2.5209	0.0114692	-2.38323	0.0334436	-2.1674	0.0662007	-2.23021	0.0552971	-2.01917	0.0603917	20.5078
	-2.49476	0.0205575	-2.16792	0.0232386	-1.73451	0.0190262	-1.85548	0.0218921	-1.69839	0.0152608	20.9961		-2.54176	0.0106277	-2.39845	0.0336857	-2.16617	0.0653453	-2.23538	0.0569398	-2.02074	0.0582643	20.9961
	-2.52992	0.0212291	-2.19187	0.0243807	-1.72419	0.019813	-1.86147	0.024067	-1.68388	0.0169504	21.4844		-2.56159	0.00956677	-2.41407	0.033548	-2.16288	0.0652505	-2.24239	0.057889	-2.01921	0.0554988	21.4844
	-2.5615	0.0216463	-2.21716	0.0254023	-1.71658	0.0210031	-1.87045	0.0258951	-1.67067	0.0185021	21.9727		-2.58218	0.0091092	-2.43069	0.0333082	-2.15958	0.0650669	-2.25073	0.058243	-2.01525	0.0532382	21.9727
	-2.59267	0.0219629	-2.24328	0.0263929	-1.71488	0.0224271	-1.88361	0.0271057	-1.66013	0.0198693	22.4609		-2.60516	0.00931467	-2.4491	0.0332282	-2.15938	0.0633223	-2.26043	0.0581022	-2.00884	0.0519521	22.4609
	-2.62317	0.0223633	-2.26991	0.0272231	-1.72278	0.0240793	-1.90109	0.0279004	-1.65567	0.0208599	22.9492		-2.62984	0.00942717	-2.4703	0.033075	-2.16466	0.0618171	-2.27219	0.0578383	-2.00295	0.0509646	22.9492
	-2.6512	0.0227483	-2.2976	0.0277872	-1.74208	0.0256349	-1.92211	0.0287693	-1.66081	0.0211962	23.4375		-2.65424	0.00939969	-2.49333	0.0327732	-2.17432	0.0621701	-2.28567	0.0575948	-2.00206	0.0498973	23.4375
	-2.67697	0.0231351	-2.32605	0.0282487	-1.77053	0.0268901	-1.94707	0.029389	-1.6761	0.0209721	23.9258		-2.67829	0.00966384	-2.51708	0.0325677	-2.18872	0.0633545	-2.30154	0.0575759	-2.00799	0.0490014	23.9258
	-2.7017	0.0236838	-2.35436	0.028616	-1.80487	0.0271056	-1.97484	0.0293693	-1.69936	0.0203206	24.4141		-2.70191	0.00991978	-2.54095	0.0324292	-2.20919	0.0637853	-2.32109	0.057514	-2.02024	0.0481615	24.4141
	-2.72684	0.0241208	-2.38211	0.0288443	-1.84511	0.0264455	-2.0043	0.0291334	-1.7293	0.0190951	24.9023		-2.72441	0.0102224	-2.56564	0.0322852	-2.23601	0.0630879	-2.34417	0.0573131	-2.03869	0.0470632	24.9023
	-2.75197	0.0244705	-2.40961	0.028885	-1.89098	0.0263189	-2.0357	0.0287963	-1.76627	0.0175895	25.3906		-2.74626	0.0108924	-2.59131	0.0318688	-2.26803	0.062364	-2.36924	0.056913	-2.06275	0.0459791	25.3906
	-2.77588	0.0248454	-2.43715	0.0288745	-1.938	0.0272519	-2.06888	0.0280473	-1.8084	0.0165162	25.8789		-2.76865	0.011519	-2.6174	0.03112	-2.30464	0.0627619	-2.39619	0.0559734	-2.091	0.0450636	25.8789
	-2.79738	0.0249124	-2.4645	0.0288241	-1.98311	0.0280986	-2.10286	0.0270971	-1.85262	0.0161338	26.3672		-2.79128	0.0114599	-2.64363	0.0302036	-2.34406	0.0630232	-2.42478	0.0544388	-2.12249	0.0439727	26.3672
	-2.81597	0.0247798	-2.49105	0.0286896	-2.02615	0.0281369	-2.13667	0.0265786	-1.89712	0.0158579	26.8555		-2.81304	0.0111721	-2.67	0.0291154	-2.3838	0.0623936	-2.45385	0.0527276	-2.15863	0.0428772	26.8555
	-2.83278	0.0250052	-2.51666	0.028509	-2.06927	0.0275067	-2.16982	0.0265175	-1.94055	0.015439	27.3438		-2.83274	0.0111354	-2.69486	0.0278946	-2.42361	0.0607348	-2.48321	0.0507814	-2.19963	0.0420959	27.3438
	-2.84991	0.0255991	-2.54185	0.0283124	-2.112	0.0266022	-2.20194	0.0263498	-1.98128	0.0151238	27.832		-2.84962	0.0111789	-2.71688	0.0265053	-2.46307	0.0574881	-2.51234	0.0485575	-2.24204	0.0412206	27.832
	-2.86672	0.0260487	-2.56679	0.0282997	-2.15198	0.0258672	-2.23213	0.0258277	-2.02011	0.0150417	28.3203		-2.86367	0.0112739	-2.73621	0.0248809	-2.50083	0.0528252	-2.54033	0.0461166	-2.28305	0.0397317	28.3203
	-2.88463	0.0260861	-2.59158	0.0285794	-2.18901	0.0252718	-2.26033	0.0253415	-2.05773	0.0152748	28.8086		-2.87499	0.0110126	-2.75422	0.0232096	-2.53766	0.0476379	-2.56754	0.0436009	-2.32223	0.0376514	28.8086
	-2.90563	0.0261099	-2.61689	0.0289208	-2.22522	0.0246808	-2.2884	0.025227	-2.09355	0.0154162	29.2969		-2.88455	0.0103124	-2.77178	0.0216593	-2.57319	0.0427237	-2.59458	0.0412484	-2.36048	0.0350359	29.2969
	-2.92955	0.0264751	-2.64262	0.0293371	-2.26105	0.0240365	-2.318	0.0252988	-2.12837	0.0152332	29.7852		-2.89491	0.0099377	-2.78892	0.0202871	-2.60535	0.0385945	-2.62199	0.0390093	-2.39797	0.031908	29.7852
	-2.95562	0.0271649	-2.66867	0.0298051	-2.29425	0.0237097	-2.34723	0.0255492	-2.16272	0.0149999	30.2734		-2.90926	0.0100959	-2.80706	0.0193496	-2.63575	0.0347469	-2.65113	0.03678	-2.43413	0.0286732	30.2734
	-2.98265	0.0280428	-2.69568	0.0301078	-2.32572	0.0239451	-2.37362	0.0256268	-2.19542	0.0149038	30.7617		-2.92677	0.0104163	-2.82733	0.0188693	-2.66554	0.0316702	-2.68244	0.0345327	-2.46924	0.0259196	30.7617
	-3.01044	0.0289322	-2.72336	0.0303402	-2.35641	0.0249562	-2.39948	0.0251696	-2.2259	0.0146808	31.25		-2.94331	0.0106346	-2.84763	0.0184296	-2.6943	0.0299292	-2.71263	0.0324709	-2.50201	0.023467	31.25
	-3.03869	0.029609	-2.75068	0.0305718	-2.38587	0.0256948	-2.42623	0.0242458	-2.25497	0.0145967	31.7383		-2.95717	0.0108928	-2.86565	0.0179207	-2.72166	0.0287044	-2.7385	0.0308335	-2.53098	0.0211247	31.7383
	-3.06457	0.0301292	-2.77764	0.0309124	-2.41418	0.0255993	-2.45155	0.0234646	-2.28357	0.0149537	32.2266		-2.97044	0.0111443	-2.88141	0.017393	-2.74589	0.0275539	-2.7625	0.0293143	-2.55695	0.019103	32.2266
	-3.08661	0.0303627	-2.80407	0.0314972	-2.44263	0.0256761	-2.4765	0.0234677	-2.31191	0.0150551	32.7148		-2.98407	0.011449	-2.89613	0.0168972	-2.7661	0.0260135	-2.78622	0.0277988	-2.58224	0.0175328	32.7148
	-3.10712	0.0303621	-2.82957	0.0322063	-2.47201	0.0258035	-2.50296	0.0237698	-2.33882	0.0147517	33.2031		-2.99631	0.0116129	-2.90972	0.0166101	-2.78493	0.0243916	-2.80709	0.0265875	-2.60674	0.0163959	33.2031
	-3.12814	0.0304406	-2.85373	0.0327394	-2.50166	0.0256016	-2.53024	0.0238052	-2.36307	0.0148277	33.6914		-3.0062	0.0113633	-2.92186	0.0164864	-2.80215	0.0234471	-2.82388	0.0255122	-2.62825	0.0156003	33.6914
	-3.14914	0.0307339	-2.87648	0.0330004	-2.53179	0.0260842	-2.55686	0.0239119	-2.38542	0.0155113	34.1797		-3.0144	0.0108468	-2.93333	0.0164465	-2.81707	0.0227368	-2.83869	0.0245296	-2.64676	0.0149835	34.1797
	-3.16987	0.0311543	-2.89903	0.0332106	-2.562	0.0273273	-2.58299	0.0243718	-2.40746	0.0163446	34.668		-3.02278	0.010625	-2.94418	0.0163971	-2.83032	0.0218469	-2.85353	0.0239224	-2.664	0.0143991	34.668
	-3.19045	0.0316922	-2.92242	0.0334457	-2.59003	0.0286878	-2.60885	0.0247907	-2.43012	0.0170927	35.1562		-3.03209	0.0107739	-2.95465	0.0161745	-2.84218	0.0204792	-2.86927	0.0233356	-2.68125	0.0140479	35.1562
	-3.20967	0.032255	-2.94662	0.033644	-2.61606	0.030116	-2.63336	0.0251991	-2.45263	0.0176325	35.6445		-3.04141	0.0107275	-2.96566	0.0158296	-2.85403	0.0197964	-2.88448	0.0228932	-2.69671	0.0137658	35.6445
	-3.22794	0.0327095	-2.97067	0.0337566	-2.64133	0.0310894	-2.658	0.0256273	-2.47328	0.0179172	36.1328		-3.05153	0.0106245	-2.97721	0.0155943	-2.86719	0.020109	-2.89916	0.0227678	-2.70973	0.0133164	36.1328
	-3.24729	0.0331189	-2.99393	0.0341263	-2.66584	0.0316503	-2.68366	0.0259852	-2.49298	0.0180666	36.6211		-3.06148	0.0109059	-2.98832	0.015451	-2.8812	0.020263	-2.91344	0.0226728	-2.72337	0.0128469	36.6211
	-3.2677	0.0335134	-3.01665	0.0347395	-2.69013	0.0326806	-2.70894	0.0264785	-2.51314	0.0180683	37.1094		-3.07192	0.0114456	-3.00018	0.0154364	-2.89478	0.0200374	-2.92683	0.0224959	-2.73877	0.0127865	37.1094
	-3.28657	0.0338496	-3.03891	0.0351531	-2.71505	0.0338881	-2.73302	0.0270235	-2.53268	0.0181168	37.5977		-3.08311	0.0119286	-3.01239	0.0155755	-2.90658	0.0203668	-2.93838	0.0225273	-2.75333	0.0130809	37.5977
	-3.30429	0.0343077	-3.0612	0.0354031	-2.73984	0.0343071	-2.7571	0.0275957	-2.5503	0.018482	38.0859		-3.09285	0.0123397	-3.02373	0.0157392	-2.91744	0.0210946	-2.94936	0.0228906	-2.76613	0.0132053	38.0859
	-3.3228	0.0346903	-3.08357	0.0356401	-2.76422	0.0342395	-2.78011	0.0280612	-2.56668	0.0190073	38.5742		-3.10139	0.0126104	-3.03327	0.0158289	-2.92788	0.0211756	-2.96007	0.0232937	-2.77797	0.0131151	38.5742
	-3.34059	0.0347299	-3.10537	0.0359083	-2.78693	0.0349707	-2.8005	0.0284576	-2.58256	0.0192478	39.0625		-3.1092	0.0124784	-3.04043	0.0158571	-2.93741	0.0205631	-2.96759	0.023399	-2.78874	0.0131564	39.0625
	-3.35692	0.0346715	-3.1258	0.0362982	-2.80797	0.0361204	-2.82061	0.0292116	-2.59786	0.0193715	39.5508		-3.11239	0.0120966	-3.04336	0.0156108	-2.94242	0.0195711	-2.96873	0.0232386	-2.79707	0.0129513	39.5508
Supp Fig E
	Cortex												STN
	N3_mean	N3_SEM	N2_mean	N2_SEM	N1_mean	N1_SEM	REM_mean	REM_SEM	AW_mean	AW_SEM	Frequency		N3_mean	N3_SEM	N2_mean	N2_SEM	N1_mean	N1_SEM	REM_mean	REM_SEM	AW_mean	AW_SEM	Frequency
	-2.13665	0.0402689	-2.48919	0.0331125	-2.85667	0.0225097	-2.73485	0.0223698	-3.02926	0.0316001	0		-1.95464	0.0247632	-1.9854	0.0257885	-1.93809	0.0285457	-1.91556	0.0353136	-1.9807	0.0380194	0
	-1.39994	0.0363693	-1.73986	0.0306532	-2.11041	0.0213761	-1.99517	0.0183706	-2.28026	0.0310726	0.488281		-1.26155	0.0122157	-1.30168	0.0173762	-1.26474	0.0220912	-1.24917	0.0287255	-1.29087	0.0282612	0.488281
	-0.995698	0.0319899	-1.31642	0.0278054	-1.68477	0.0204663	-1.56055	0.0177699	-1.85792	0.0306798	0.976562		-0.894841	0.0107316	-0.940642	0.0134751	-0.917158	0.0171026	-0.902518	0.0215385	-0.940106	0.0220889	0.976562
	-0.814279	0.0262423	-1.10597	0.0244477	-1.46737	0.0202106	-1.32073	0.0179942	-1.64871	0.0303991	1.46484		-0.745591	0.0113312	-0.787351	0.0111552	-0.783343	0.0124578	-0.757636	0.0150635	-0.8191	0.0167985	1.46484
	-0.786715	0.0198376	-1.03785	0.0207762	-1.38397	0.0204969	-1.21514	0.0184389	-1.57609	0.029719	1.95312		-0.742908	0.0120049	-0.769145	0.0103281	-0.790805	0.00942512	-0.744596	0.00989545	-0.856324	0.0123049	1.95312
	-0.833117	0.014974	-1.03802	0.0176387	-1.36065	0.0202159	-1.18522	0.0180373	-1.5586	0.0276727	2.44141		-0.802415	0.012191	-0.812592	0.0102745	-0.856188	0.00825023	-0.796645	0.00971212	-0.955808	0.0122557	2.44141
	-0.899369	0.0121019	-1.06006	0.0154446	-1.35486	0.0185269	-1.19221	0.016281	-1.54704	0.0237773	2.92969		-0.887806	0.0112104	-0.88615	0.00961495	-0.941657	0.00775187	-0.891116	0.0127908	-1.06683	0.0138043	2.92969
	-0.973887	0.00953816	-1.09335	0.0137024	-1.3556	0.016993	-1.21395	0.0144983	-1.53216	0.0194638	3.41797		-1.00078	0.0105172	-0.979479	0.0103047	-1.04052	0.00926241	-1.01447	0.0184842	-1.19386	0.0139842	3.41797
	-1.05322	0.00666253	-1.13755	0.0118647	-1.36302	0.0163479	-1.23706	0.0131439	-1.51684	0.0158629	3.90625		-1.11169	0.0084463	-1.07184	0.0110432	-1.13613	0.011289	-1.13213	0.0223414	-1.31372	0.0140951	3.90625
	-1.13167	0.00478511	-1.18967	0.0101988	-1.37922	0.0153463	-1.26125	0.0116444	-1.49881	0.0139219	4.39453		-1.18884	0.00745962	-1.15074	0.00959333	-1.21167	0.0111605	-1.22534	0.0207427	-1.39176	0.012253	4.39453
	-1.20454	0.00539903	-1.24199	0.00917611	-1.39986	0.0140837	-1.28902	0.0105793	-1.47811	0.0182045	4.88281		-1.23836	0.0107844	-1.20941	0.00688315	-1.25607	0.00912048	-1.28247	0.0169776	-1.41695	0.0077165	4.88281
	-1.26873	0.00841845	-1.28669	0.0081598	-1.41843	0.0136587	-1.31816	0.00987301	-1.46726	0.0232413	5.37109		-1.27213	0.0154513	-1.24657	0.00559305	-1.27536	0.00842638	-1.30108	0.0148546	-1.40348	0.00742339	5.37109
	-1.32364	0.0121736	-1.32122	0.0067885	-1.43115	0.0147535	-1.34601	0.00874466	-1.47342	0.0228857	5.85938		-1.29776	0.0206126	-1.27275	0.00707001	-1.28703	0.0103443	-1.30222	0.0154807	-1.38106	0.0102981	5.85938
	-1.37021	0.0157672	-1.34647	0.00565948	-1.43449	0.0163439	-1.37275	0.00687306	-1.48779	0.0176469	6.34766		-1.32386	0.0232346	-1.30067	0.00939667	-1.30377	0.0114675	-1.3101	0.0174024	-1.36405	0.0124142	6.34766
	-1.41173	0.0190024	-1.36452	0.00497428	-1.42653	0.0174467	-1.39898	0.00628551	-1.4913	0.0113996	6.83594		-1.35842	0.0214971	-1.33778	0.0118278	-1.3269	0.0117474	-1.33485	0.0192791	-1.35088	0.0135579	6.83594
	-1.44917	0.0218467	-1.37984	0.00547048	-1.4086	0.018403	-1.42351	0.0072559	-1.46804	0.00807256	7.32422		-1.39958	0.0176309	-1.3819	0.0144899	-1.35548	0.0122411	-1.37252	0.0192074	-1.33979	0.0162367	7.32422
	-1.48012	0.0244647	-1.39748	0.00712383	-1.39215	0.0185744	-1.44796	0.00723612	-1.42641	0.00820637	7.8125		-1.43505	0.0147221	-1.42551	0.0163285	-1.39354	0.0130642	-1.41893	0.0171144	-1.33567	0.0206715	7.8125
	-1.5034	0.0270073	-1.41915	0.00912151	-1.39145	0.0170052	-1.4763	0.00666457	-1.39974	0.0103387	8.30078		-1.45383	0.0135879	-1.462	0.0169826	-1.43822	0.0142366	-1.47079	0.0169771	-1.35078	0.0240024	8.30078
	-1.51879	0.0300804	-1.44118	0.0113808	-1.40862	0.014684	-1.50935	0.00701998	-1.41015	0.0119669	8.78906		-1.45485	0.0134986	-1.48785	0.0172796	-1.481	0.015692	-1.52493	0.0186158	-1.39206	0.0241304	8.78906
	-1.5244	0.0343891	-1.45919	0.0138887	-1.43451	0.0129773	-1.54293	0.0085484	-1.45225	0.0128434	9.27734		-1.44037	0.0167201	-1.50358	0.0182866	-1.516	0.016859	-1.57831	0.0197352	-1.45147	0.0211398	9.27734
	-1.51985	0.0403735	-1.47174	0.016623	-1.45758	0.0104891	-1.57274	0.010746	-1.50044	0.0140593	9.76562		-1.4157	0.0237978	-1.5114	0.0207469	-1.54082	0.0173716	-1.62384	0.0195207	-1.50748	0.0174876	9.76562
	-1.5127	0.0467553	-1.47936	0.0195794	-1.47173	0.00711021	-1.59749	0.0133474	-1.52984	0.0137117	10.2539		-1.39443	0.0287788	-1.51282	0.0241545	-1.55282	0.01811	-1.65882	0.0189425	-1.54222	0.0155131	10.2539
	-1.5148	0.0504305	-1.48331	0.0228442	-1.47908	0.00579561	-1.61623	0.0160376	-1.54108	0.0120781	10.7422		-1.39373	0.0293333	-1.51087	0.0272703	-1.55336	0.0200426	-1.68431	0.0188512	-1.5546	0.015441	10.7422
	-1.53332	0.049474	-1.48697	0.0258263	-1.48404	0.00725203	-1.629	0.0175673	-1.546	0.0106463	11.2305		-1.42638	0.0265596	-1.51399	0.0286462	-1.55056	0.0224098	-1.70168	0.0185623	-1.55233	0.0158781	11.2305
	-1.56434	0.0444169	-1.49341	0.0273287	-1.48718	0.00860435	-1.63735	0.0176754	-1.54993	0.0106239	11.7188		-1.49037	0.0220717	-1.53102	0.0279808	-1.55661	0.0237998	-1.71302	0.017805	-1.54643	0.0161601	11.7188
	-1.59015	0.0376357	-1.49888	0.0274113	-1.48978	0.00901118	-1.64294	0.017326	-1.55242	0.0115127	12.207		-1.56732	0.0168249	-1.56175	0.0264137	-1.57705	0.0242241	-1.72409	0.0170535	-1.54274	0.0166244	12.207
	-1.59183	0.0317155	-1.49381	0.0270929	-1.49157	0.00927625	-1.64538	0.0165202	-1.55199	0.0117407	12.6953		-1.64076	0.0120597	-1.59892	0.0248868	-1.60826	0.0242777	-1.73945	0.0168703	-1.54193	0.0177822	12.6953
	-1.57274	0.0272499	-1.47512	0.0266985	-1.48993	0.00952791	-1.64436	0.0156347	-1.54813	0.0116705	13.1836		-1.70989	0.0105937	-1.63937	0.0233251	-1.64623	0.023628	-1.76028	0.0177472	-1.54702	0.0194599	13.1836
	-1.56246	0.0231293	-1.45542	0.0253925	-1.48632	0.0098791	-1.64103	0.016238	-1.54051	0.0112951	13.6719		-1.78351	0.0124201	-1.68874	0.0211503	-1.6888	0.0219655	-1.78836	0.019229	-1.5631	0.0213558	13.6719
	-1.59153	0.0212076	-1.45456	0.0223919	-1.48406	0.00946087	-1.63715	0.0177332	-1.5303	0.0102505	14.1602		-1.86625	0.0153412	-1.75428	0.0180504	-1.7372	0.0197971	-1.82308	0.0207506	-1.59344	0.022992	14.1602
	-1.66893	0.0241805	-1.48567	0.0182981	-1.486	0.00840779	-1.63454	0.0184779	-1.51942	0.00951631	14.6484		-1.95383	0.0192446	-1.83559	0.0151085	-1.79213	0.0176667	-1.85964	0.0218787	-1.63687	0.0236742	14.6484
	-1.77566	0.0284151	-1.54641	0.0147759	-1.49329	0.00857628	-1.63583	0.0178688	-1.50888	0.00926014	15.1367		-2.03431	0.0228848	-1.92233	0.0145546	-1.85179	0.0164914	-1.89801	0.0236138	-1.6909	0.023335	15.1367
	-1.88035	0.0308443	-1.61902	0.0138355	-1.505	0.0100618	-1.63966	0.0162991	-1.4983	0.00877379	15.625		-2.10138	0.0253125	-2.00084	0.0162814	-1.91017	0.0167219	-1.93902	0.0261693	-1.752	0.0221695	15.625
	-1.96382	0.0321889	-1.6841	0.0149664	-1.51684	0.0115999	-1.64061	0.0147598	-1.4879	0.00830468	16.1133		-2.15613	0.026141	-2.06445	0.0182416	-1.96239	0.0173412	-1.97682	0.0279091	-1.8133	0.0205984	16.1133
	-2.0258	0.0332757	-1.73378	0.0163322	-1.52527	0.0128493	-1.63678	0.0138335	-1.47917	0.0083607	16.6016		-2.20101	0.0264848	-2.1147	0.0199425	-2.00597	0.0181128	-2.00705	0.0280966	-1.86902	0.0185946	16.6016
	-2.07222	0.0335633	-1.7688	0.0172294	-1.52972	0.0130762	-1.62839	0.0138475	-1.47375	0.00884311	17.0898		-2.23887	0.027122	-2.15629	0.0211209	-2.041	0.0194764	-2.03173	0.0279536	-1.91759	0.0162113	17.0898
	-2.10896	0.0332684	-1.79357	0.0180731	-1.53344	0.0129388	-1.61599	0.0151463	-1.4715	0.00943584	17.5781		-2.27174	0.0270023	-2.19225	0.0213444	-2.0704	0.0210623	-2.05334	0.0279602	-1.95933	0.0150041	17.5781
	-2.13967	0.0333645	-1.81387	0.0188184	-1.53872	0.0137306	-1.60145	0.0174205	-1.46954	0.00969463	18.0664		-2.30374	0.0261422	-2.22487	0.0209391	-2.09804	0.0217271	-2.07345	0.0273795	-1.99467	0.01508	18.0664
	-2.16692	0.0339367	-1.83335	0.0191872	-1.54309	0.0147638	-1.58443	0.0202747	-1.46738	0.00979766	18.5547		-2.3364	0.0256233	-2.25612	0.0207074	-2.12506	0.0212633	-2.09261	0.026249	-2.02457	0.0155314	18.5547
	-2.19261	0.0343761	-1.85221	0.0193382	-1.54703	0.0159989	-1.56723	0.0234789	-1.466	0.0107334	19.043		-2.36656	0.026005	-2.28612	0.0207855	-2.1505	0.0205758	-2.10881	0.0258562	-2.05045	0.0162031	19.043
	-2.21723	0.0344651	-1.87029	0.0194185	-1.55256	0.0176798	-1.55444	0.0264428	-1.46546	0.012799	19.5312		-2.39484	0.0265669	-2.31452	0.0208395	-2.17333	0.0205626	-2.12315	0.0265482	-2.07296	0.0168445	19.5312
	-2.24018	0.0344099	-1.88876	0.0196296	-1.56056	0.0188909	-1.54831	0.028434	-1.46537	0.0151223	20.0195		-2.4238	0.0267697	-2.34214	0.0206623	-2.19584	0.0209411	-2.14181	0.027722	-2.09271	0.0170845	20.0195
	-2.26121	0.0346832	-1.90889	0.0201447	-1.57271	0.0192334	-1.54901	0.0284396	-1.46753	0.0170894	20.5078		-2.45373	0.0264644	-2.36975	0.0204364	-2.21905	0.0209721	-2.16654	0.02928	-2.11044	0.0171769	20.5078
	-2.28229	0.0349736	-1.93042	0.0206466	-1.58975	0.0197794	-1.55585	0.0266971	-1.47337	0.01881	20.9961		-2.48527	0.0253419	-2.39736	0.0200366	-2.24198	0.0209483	-2.19479	0.0313351	-2.12739	0.0175351	20.9961
	-2.30387	0.0348818	-1.95294	0.0209057	-1.6095	0.0205232	-1.56827	0.024464	-1.48371	0.0202013	21.4844		-2.51786	0.0241874	-2.42356	0.0192124	-2.26441	0.0212869	-2.22323	0.0334977	-2.14399	0.0181921	21.4844
	-2.3242	0.0352068	-1.97685	0.0210792	-1.6301	0.020659	-1.58717	0.0229189	-1.49911	0.020927	21.9727		-2.54775	0.0236767	-2.44783	0.0183065	-2.28591	0.0219069	-2.25014	0.0348802	-2.16186	0.0188123	21.9727
	-2.34339	0.0359052	-2.00116	0.0211886	-1.65266	0.0202347	-1.61384	0.0221997	-1.51982	0.0209328	22.4609		-2.57608	0.0231818	-2.47146	0.0175616	-2.30768	0.0227542	-2.27468	0.0354282	-2.18212	0.0192085	22.4609
	-2.36326	0.0362194	-2.02418	0.0211841	-1.67741	0.0196412	-1.64328	0.021684	-1.54525	0.019994	22.9492		-2.60558	0.0225144	-2.49558	0.016982	-2.33046	0.0234905	-2.29855	0.0357585	-2.20221	0.0195575	22.9492
	-2.38268	0.0365798	-2.04669	0.0211387	-1.70535	0.0193888	-1.67072	0.0212095	-1.57474	0.0181261	23.4375		-2.63482	0.0220961	-2.51992	0.0165318	-2.3516	0.0236516	-2.32289	0.0361113	-2.21972	0.0195328	23.4375
	-2.40041	0.0370899	-2.07072	0.0211314	-1.73347	0.0192293	-1.69811	0.0205776	-1.60694	0.0158415	23.9258		-2.66168	0.0221586	-2.54424	0.016351	-2.37128	0.0229322	-2.34555	0.0360865	-2.23606	0.0193999	23.9258
	-2.41757	0.0375007	-2.09624	0.0211293	-1.75717	0.0184825	-1.72719	0.0203518	-1.63995	0.0136582	24.4141		-2.68571	0.0226309	-2.56841	0.0161392	-2.39189	0.0220956	-2.36696	0.035881	-2.25147	0.020201	24.4141
	-2.43408	0.0376292	-2.12084	0.0211462	-1.77756	0.0172897	-1.75687	0.0210909	-1.67224	0.012105	24.9023		-2.70873	0.0229774	-2.59251	0.0159098	-2.41359	0.0220397	-2.38989	0.0356208	-2.26548	0.0215474	24.9023
	-2.44841	0.0372313	-2.14352	0.0213071	-1.79811	0.0166912	-1.78702	0.0222308	-1.70369	0.0115273	25.3906		-2.73305	0.0227979	-2.61622	0.0158232	-2.43458	0.0223928	-2.41477	0.035342	-2.28118	0.0227674	25.3906
	-2.45965	0.0364775	-2.16412	0.0215407	-1.81878	0.0167505	-1.81657	0.0231676	-1.73461	0.0114333	25.8789		-2.75829	0.0225517	-2.63893	0.0159831	-2.45348	0.0224798	-2.44085	0.034827	-2.29945	0.0238264	25.8789
	-2.46672	0.0351758	-2.18129	0.0214763	-1.83747	0.0166502	-1.84484	0.0233312	-1.76446	0.0115151	26.3672		-2.78293	0.0222803	-2.65957	0.0163115	-2.47179	0.0219959	-2.4669	0.0337647	-2.31731	0.0243418	26.3672
	-2.46798	0.0334183	-2.19446	0.0210072	-1.85441	0.0166001	-1.87247	0.0223723	-1.79192	0.0121554	26.8555		-2.80438	0.0219469	-2.67775	0.0161639	-2.49074	0.0211211	-2.49099	0.0329595	-2.33406	0.0244181	26.8555
	-2.46535	0.0319654	-2.20409	0.0204915	-1.8699	0.0172793	-1.90046	0.0208359	-1.817	0.0130472	27.3438		-2.82289	0.0218289	-2.69393	0.0157722	-2.5064	0.021011	-2.51082	0.0327317	-2.35065	0.0242635	27.3438
	-2.4653	0.0318205	-2.21222	0.0204018	-1.88321	0.0177873	-1.92786	0.0198718	-1.84118	0.0136722	27.832		-2.8398	0.0222431	-2.70923	0.0159253	-2.51703	0.0218202	-2.5266	0.0324781	-2.36795	0.0238919	27.832
	-2.47533	0.0332628	-2.22248	0.0205875	-1.89812	0.0179139	-1.95434	0.0193786	-1.86557	0.0138993	28.3203		-2.8557	0.0232657	-2.72314	0.0165624	-2.52826	0.0224692	-2.54009	0.031707	-2.38627	0.0234209	28.3203
	-2.4978	0.035431	-2.23849	0.0209636	-1.91909	0.0184452	-1.9805	0.0184879	-1.89069	0.0140837	28.8086		-2.87035	0.0250791	-2.73596	0.0170802	-2.54368	0.0223759	-2.55288	0.0305724	-2.4038	0.023314	28.8086
	-2.52809	0.0375147	-2.26146	0.0218759	-1.9467	0.0193042	-2.0068	0.017207	-1.91897	0.0147002	29.2969		-2.88352	0.0268684	-2.74915	0.017259	-2.56059	0.0218652	-2.56557	0.0297312	-2.41908	0.0237485	29.2969
	-2.56051	0.039005	-2.28968	0.0233415	-1.98062	0.0198843	-2.0331	0.0161781	-1.95256	0.0156161	29.7852		-2.89602	0.0283251	-2.76272	0.0172214	-2.57724	0.0213771	-2.57784	0.0293123	-2.43341	0.0242116	29.7852
	-2.59171	0.039952	-2.32048	0.0248367	-2.02122	0.0201107	-2.05959	0.0152999	-1.98918	0.0164797	30.2734		-2.90937	0.0298405	-2.7766	0.0173597	-2.596	0.0212322	-2.58844	0.0289242	-2.44758	0.0245397	30.2734
	-2.62167	0.0405967	-2.35113	0.0256795	-2.0673	0.0206518	-2.08575	0.0143523	-2.02638	0.0172085	30.7617		-2.92492	0.0303665	-2.79148	0.0179224	-2.61675	0.0213885	-2.59892	0.0285458	-2.46108	0.0249227	30.7617
	-2.6496	0.0411634	-2.38009	0.0259869	-2.11488	0.0215382	-2.11082	0.0135572	-2.06421	0.0180472	31.25		-2.94195	0.0290144	-2.80676	0.0187027	-2.63686	0.022024	-2.61258	0.0281218	-2.47398	0.0250961	31.25
	-2.67286	0.0416702	-2.40753	0.0263862	-2.15975	0.0226244	-2.13476	0.0135805	-2.1013	0.0193143	31.7383		-2.95768	0.0274418	-2.82111	0.0193818	-2.65594	0.0229435	-2.62817	0.0282744	-2.48552	0.0250583	31.7383
	-2.69224	0.0422326	-2.43324	0.0270021	-2.2011	0.0233213	-2.15692	0.0144232	-2.13507	0.0204533	32.2266		-2.97147	0.0271037	-2.83499	0.0197241	-2.67422	0.0233584	-2.64205	0.0292502	-2.49512	0.0252471	32.2266
	-2.71054	0.0429798	-2.45657	0.0276757	-2.23909	0.023384	-2.17692	0.0149912	-2.16608	0.020774	32.7148		-2.98431	0.02753	-2.84833	0.0195864	-2.69059	0.0232505	-2.65398	0.0304254	-2.50444	0.0255049	32.7148
	-2.72753	0.0432051	-2.47796	0.0281237	-2.27267	0.02368	-2.1956	0.0146084	-2.19564	0.0211228	33.2031		-2.99633	0.0277625	-2.86046	0.0193317	-2.70502	0.0233955	-2.66639	0.0315447	-2.51598	0.0254992	33.2031
	-2.74342	0.0428361	-2.49803	0.028251	-2.30206	0.0243043	-2.21441	0.0142489	-2.22213	0.0223414	33.6914		-3.00681	0.0273775	-2.87114	0.0193715	-2.71831	0.0237566	-2.67963	0.0326443	-2.53041	0.0249076	33.6914
	-2.75925	0.0426973	-2.51685	0.0282803	-2.32761	0.0247242	-2.2334	0.0142579	-2.24475	0.0237099	34.1797		-3.01511	0.0273329	-2.88112	0.0196781	-2.731	0.0235976	-2.69105	0.03359	-2.54627	0.0238768	34.1797
	-2.77386	0.0431702	-2.53412	0.0284345	-2.34983	0.0248274	-2.25225	0.014251	-2.26553	0.0244446	34.668		-3.02207	0.0279364	-2.8908	0.0199251	-2.7442	0.023247	-2.70031	0.0340573	-2.56063	0.0230543	34.668
	-2.78588	0.0440086	-2.54989	0.0286691	-2.37155	0.0251968	-2.27111	0.0141714	-2.28538	0.0248243	35.1562		-3.02943	0.0282729	-2.90033	0.0198088	-2.75657	0.0236606	-2.70994	0.0345278	-2.57304	0.0224711	35.1562
	-2.79736	0.0444389	-2.56545	0.0288994	-2.39319	0.0260595	-2.28908	0.0140993	-2.30387	0.025173	35.6445		-3.03744	0.0281988	-2.91029	0.0194374	-2.7671	0.0245608	-2.72025	0.0355831	-2.58583	0.022143	35.6445
	-2.81008	0.0442931	-2.58102	0.0293394	-2.41346	0.0271076	-2.30461	0.0141521	-2.32162	0.0255785	36.1328		-3.04458	0.0283155	-2.92043	0.0191392	-2.77779	0.0251478	-2.73136	0.0368732	-2.59851	0.0218785	36.1328
	-2.8228	0.044095	-2.59599	0.0298953	-2.43184	0.0276966	-2.31854	0.0146102	-2.33964	0.0259164	36.6211		-3.05167	0.0289701	-2.92895	0.0192042	-2.78777	0.0251892	-2.74284	0.0379985	-2.61056	0.0214506	36.6211
	-2.83468	0.0442484	-2.6106	0.0303974	-2.45044	0.0276921	-2.33202	0.015223	-2.3567	0.0264271	37.1094		-3.06	0.029538	-2.93622	0.0197684	-2.79545	0.0250128	-2.75446	0.0383902	-2.62164	0.0215749	37.1094
	-2.84584	0.0448207	-2.62494	0.0307709	-2.46918	0.0279042	-2.34449	0.0159771	-2.3716	0.0274335	37.5977		-3.06815	0.0291586	-2.94439	0.0205289	-2.8037	0.0249832	-2.76649	0.0384939	-2.63278	0.0219906	37.5977
	-2.85655	0.0453607	-2.6388	0.0308653	-2.48666	0.02861	-2.35714	0.0166062	-2.38543	0.0283015	38.0859		-3.0751	0.0285011	-2.95404	0.0212494	-2.81449	0.0255373	-2.77815	0.0390909	-2.64547	0.02188	38.0859
	-2.86667	0.0455825	-2.65248	0.0309118	-2.50296	0.0289485	-2.37017	0.0168159	-2.39897	0.0285482	38.5742		-3.08042	0.0290462	-2.96347	0.0216849	-2.82605	0.0264997	-2.78774	0.0397864	-2.6575	0.0213982	38.5742
	-2.87689	0.0455642	-2.6664	0.0312691	-2.51817	0.0292012	-2.38289	0.0171606	-2.41341	0.0286829	39.0625		-3.08384	0.0308147	-2.97028	0.0217856	-2.83595	0.0272021	-2.79477	0.0403551	-2.6678	0.0214998	39.0625
	-2.88935	0.0453465	-2.67977	0.0317304	-2.53362	0.0301203	-2.39645	0.0178278	-2.42824	0.0290867	39.5508		-3.08215	0.0327074	-2.97145	0.0220014	-2.84143	0.0275441	-2.79818	0.0404422	-2.67654	0.0223435	39.5508

## Sheet: Supp Fig 5
Supp Fig 5C
		delta	theta	alpha	sigma	beta	gamma
	PD3	0.192808	0.0204083	0.0284877	0.016302	0.0538831	0.0371947
	PD9	0.0283799	0.03181	0.0135463	0.00855086	0.0388574	0.00981315
	PD2	0.0364804	0.0437136	0.00823045	0.0991465	0.263157	0.15355
	PD7	0.0348885	0.0174307	0.00215799	0.0222124	0.113751	0.118569
	mean	0.0731392	0.0283407	0.0131056	0.0365529	0.117412	0.0797818
	SEM	0.0345787	0.005186	0.00487609	0.0182308	0.0443437	0.0292142
Supp Fig 5B
	PD 3			PD 9			PD 2			PD 7
	x	y		x	y		x	y		x	y
	0	0		0	0		0	0		0	0
	0	4.7019e-05		0	0.000101916		0	5.29549e-05		0	8.5778e-05
	0	9.4038e-05		0	0.000203832		0	0.00010591		0	0.000171556
	0	0.000141057		0	0.000305748		0	0.000158865		0	0.000257334
	0	0.000188076		0	0.000407664		0	0.00021182		0	0.000343112
	0	0.000235095		0	0.00050958		0	0.000264774		0	0.00042889
	0	0.000282114		0	0.000611496		0	0.000317729		0	0.000514668
	0	0.000329133		0	0.000713412		0	0.000370684		0	0.000600446
	0	0.000376152		0.000101916	0.000713412		0	0.000423639		0	0.000686224
	0	0.000423171		0.000101916	0.000815328		0	0.000476594		0	0.000772002
	0	0.00047019		0.000101916	0.000917244		0	0.000529549		8.5778e-05	0.000772002
	0	0.000517209		0.000101916	0.00101916		0	0.000582504		8.5778e-05	0.00085778
	0	0.000564228		0.000101916	0.00112108		0	0.000635459		8.5778e-05	0.000943558
	4.7019e-05	0.000564228		0.000101916	0.00122299		0	0.000688413		8.5778e-05	0.00102934
	4.7019e-05	0.000611247		0.000101916	0.00132491		0	0.000741368		8.5778e-05	0.00111511
	4.7019e-05	0.000658266		0.000101916	0.00142682		0	0.000794323		8.5778e-05	0.00120089
	4.7019e-05	0.000705285		0.000101916	0.00152874		0	0.000847278		8.5778e-05	0.00128667
	4.7019e-05	0.000752304		0.000101916	0.00163066		0	0.000900233		8.5778e-05	0.00137245
	4.7019e-05	0.000799323		0.000101916	0.00173257		0	0.000953188		8.5778e-05	0.00145823
	4.7019e-05	0.000846342		0.000101916	0.00183449		0	0.00100614		8.5778e-05	0.001544
	4.7019e-05	0.000893361		0.000203832	0.00183449		0	0.0010591		8.5778e-05	0.00162978
	4.7019e-05	0.00094038		0.000203832	0.0019364		0	0.00111205		8.5778e-05	0.00171556
	4.7019e-05	0.000987399		0.000203832	0.00203832		0	0.00116501		8.5778e-05	0.00180134
	4.7019e-05	0.00103442		0.000203832	0.00214024		0	0.00121796		8.5778e-05	0.00188712
	4.7019e-05	0.00108144		0.000203832	0.00224215		0	0.00127092		8.5778e-05	0.00197289
	4.7019e-05	0.00112846		0.000203832	0.00234407		0	0.00132387		8.5778e-05	0.00205867
	4.7019e-05	0.00117547		0.000203832	0.00244598		0	0.00137683		8.5778e-05	0.00214445
	4.7019e-05	0.00122249		0.000203832	0.0025479		0	0.00142978		8.5778e-05	0.00223023
	4.7019e-05	0.00126951		0.000203832	0.00264982		0	0.00148274		8.5778e-05	0.00231601
	4.7019e-05	0.00131653		0.000203832	0.00275173		0	0.00153569		8.5778e-05	0.00240178
	4.7019e-05	0.00136355		0.000203832	0.00285365		0	0.00158865		8.5778e-05	0.00248756
	4.7019e-05	0.00141057		0.000203832	0.00295556		0	0.0016416		8.5778e-05	0.00257334
	4.7019e-05	0.00145759		0.000203832	0.00305748		0	0.00169456		8.5778e-05	0.00265912
	4.7019e-05	0.00150461		0.000203832	0.0031594		0	0.00174751		8.5778e-05	0.0027449
	4.7019e-05	0.00155163		0.000203832	0.00326131		0	0.00180047		8.5778e-05	0.00283067
	4.7019e-05	0.00159865		0.000203832	0.00336323		0	0.00185342		8.5778e-05	0.00291645
	4.7019e-05	0.00164566		0.000203832	0.00346514		0	0.00190638		8.5778e-05	0.00300223
	4.7019e-05	0.00169268		0.000203832	0.00356706		0	0.00195933		8.5778e-05	0.00308801
	4.7019e-05	0.0017397		0.000203832	0.00366898		0	0.00201229		8.5778e-05	0.00317379
	4.7019e-05	0.00178672		0.000203832	0.00377089		0	0.00206524		8.5778e-05	0.00325956
	4.7019e-05	0.00183374		0.000203832	0.00387281		0	0.0021182		8.5778e-05	0.00334534
	4.7019e-05	0.00188076		0.000203832	0.00397472		0	0.00217115		0.000171556	0.00334534
	4.7019e-05	0.00192778		0.000203832	0.00407664		0	0.00222411		0.000171556	0.00343112
	4.7019e-05	0.0019748		0.000203832	0.00417856		0	0.00227706		0.000171556	0.0035169
	4.7019e-05	0.00202182		0.000203832	0.00428047		0	0.00233001		0.000171556	0.00360268
	4.7019e-05	0.00206884		0.000203832	0.00438239		0	0.00238297		0.000171556	0.00368845
	4.7019e-05	0.00211585		0.000203832	0.0044843		0	0.00243592		0.000171556	0.00377423
	4.7019e-05	0.00216287		0.000203832	0.00458622		0	0.00248888		0.000171556	0.00386001
	4.7019e-05	0.00220989		0.000203832	0.00468814		0	0.00254183		0.000171556	0.00394579
	4.7019e-05	0.00225691		0.000203832	0.00479005		0	0.00259479		0.000171556	0.00403157
	4.7019e-05	0.00230393		0.000203832	0.00489197		0	0.00264774		0.000171556	0.00411734
	4.7019e-05	0.00235095		0.000203832	0.00499389		0	0.0027007		0.000171556	0.00420312
	4.7019e-05	0.00239797		0.000203832	0.0050958		5.29549e-05	0.0027007		0.000171556	0.0042889
	4.7019e-05	0.00244499		0.000203832	0.00519772		5.29549e-05	0.00275365		0.000171556	0.00437468
	4.7019e-05	0.00249201		0.000203832	0.00529963		5.29549e-05	0.00280661		0.000171556	0.00446046
	4.7019e-05	0.00253903		0.000203832	0.00540155		5.29549e-05	0.00285956		0.000171556	0.00454623
	4.7019e-05	0.00258604		0.000203832	0.00550347		5.29549e-05	0.00291252		0.000171556	0.00463201
	4.7019e-05	0.00263306		0.000203832	0.00560538		5.29549e-05	0.00296547		0.000171556	0.00471779
	4.7019e-05	0.00268008		0.000203832	0.0057073		5.29549e-05	0.00301843		0.000171556	0.00480357
	4.7019e-05	0.0027271		0.000203832	0.00580921		5.29549e-05	0.00307138		0.000171556	0.00488935
	4.7019e-05	0.00277412		0.000203832	0.00591113		5.29549e-05	0.00312434		0.000171556	0.00497512
	4.7019e-05	0.00282114		0.000203832	0.00601305		5.29549e-05	0.00317729		0.000171556	0.0050609
	4.7019e-05	0.00286816		0.000203832	0.00611496		5.29549e-05	0.00323025		0.000171556	0.00514668
	4.7019e-05	0.00291518		0.000203832	0.00621688		5.29549e-05	0.0032832		0.000171556	0.00523246
	4.7019e-05	0.0029622		0.000203832	0.00631879		5.29549e-05	0.00333616		0.000171556	0.00531824
	4.7019e-05	0.00300922		0.000203832	0.00642071		5.29549e-05	0.00338911		0.000171556	0.00540401
	4.7019e-05	0.00305623		0.000203832	0.00652263		5.29549e-05	0.00344207		0.000171556	0.00548979
	4.7019e-05	0.00310325		0.000203832	0.00662454		5.29549e-05	0.00349502		0.000171556	0.00557557
	4.7019e-05	0.00315027		0.000203832	0.00672646		5.29549e-05	0.00354798		0.000171556	0.00566135
	4.7019e-05	0.00319729		0.000203832	0.00682837		5.29549e-05	0.00360093		0.000171556	0.00574713
	4.7019e-05	0.00324431		0.000203832	0.00693029		5.29549e-05	0.00365389		0.000171556	0.0058329
	4.7019e-05	0.00329133		0.000203832	0.00703221		5.29549e-05	0.00370684		0.000171556	0.00591868
	4.7019e-05	0.00333835		0.000203832	0.00713412		5.29549e-05	0.0037598		0.000171556	0.00600446
	4.7019e-05	0.00338537		0.000203832	0.00723604		5.29549e-05	0.00381275		0.000171556	0.00609024
	4.7019e-05	0.00343239		0.000203832	0.00733795		5.29549e-05	0.00386571		0.000171556	0.00617602
	4.7019e-05	0.00347941		0.000203832	0.00743987		5.29549e-05	0.00391866		0.000171556	0.00626179
	4.7019e-05	0.00352642		0.000203832	0.00754179		5.29549e-05	0.00397162		0.000171556	0.00634757
	4.7019e-05	0.00357344		0.000203832	0.0076437		5.29549e-05	0.00402457		0.000171556	0.00643335
	4.7019e-05	0.00362046		0.000203832	0.00774562		5.29549e-05	0.00407753		0.000257334	0.00643335
	4.7019e-05	0.00366748		0.000203832	0.00784753		5.29549e-05	0.00413048		0.000257334	0.00651913
	4.7019e-05	0.0037145		0.000203832	0.00794945		5.29549e-05	0.00418344		0.000257334	0.00660491
	4.7019e-05	0.00376152		0.000203832	0.00805137		5.29549e-05	0.00423639		0.000257334	0.00669068
	4.7019e-05	0.00380854		0.000203832	0.00815328		5.29549e-05	0.00428935		0.000257334	0.00677646
	4.7019e-05	0.00385556		0.000203832	0.0082552		5.29549e-05	0.0043423		0.000257334	0.00686224
	4.7019e-05	0.00390258		0.000203832	0.00835711		5.29549e-05	0.00439526		0.000343112	0.00686224
	4.7019e-05	0.0039496		0.000203832	0.00845903		5.29549e-05	0.00444821		0.000343112	0.00694802
	4.7019e-05	0.00399661		0.000203832	0.00856095		5.29549e-05	0.00450117		0.000343112	0.0070338
	4.7019e-05	0.00404363		0.000203832	0.00866286		5.29549e-05	0.00455412		0.000343112	0.00711957
	4.7019e-05	0.00409065		0.000203832	0.00876478		5.29549e-05	0.00460707		0.000343112	0.00720535
	4.7019e-05	0.00413767		0.000203832	0.00886669		5.29549e-05	0.00466003		0.000343112	0.00729113
	4.7019e-05	0.00418469		0.000203832	0.00896861		5.29549e-05	0.00471298		0.000343112	0.00737691
	4.7019e-05	0.00423171		0.000203832	0.00907053		5.29549e-05	0.00476594		0.000343112	0.00746269
	4.7019e-05	0.00427873		0.000203832	0.00917244		5.29549e-05	0.00481889		0.000343112	0.00754846
	4.7019e-05	0.00432575		0.000203832	0.00927436		5.29549e-05	0.00487185		0.000343112	0.00763424
	4.7019e-05	0.00437277		0.000203832	0.00937627		5.29549e-05	0.0049248		0.000343112	0.00772002
	4.7019e-05	0.00441979		0.000203832	0.00947819		5.29549e-05	0.00497776		0.000343112	0.0078058
	4.7019e-05	0.0044668		0.000203832	0.00958011		5.29549e-05	0.00503071		0.000343112	0.00789158
	4.7019e-05	0.00451382		0.000203832	0.00968202		5.29549e-05	0.00508367		0.00042889	0.00789158
	4.7019e-05	0.00456084		0.000203832	0.00978394		5.29549e-05	0.00513662		0.00042889	0.00797735
	4.7019e-05	0.00460786		0.000203832	0.00988585		5.29549e-05	0.00518958		0.00042889	0.00806313
	4.7019e-05	0.00465488		0.000203832	0.00998777		5.29549e-05	0.00524253		0.00042889	0.00814891
	4.7019e-05	0.0047019		0.000203832	0.0100897		5.29549e-05	0.00529549		0.00042889	0.00823469
	4.7019e-05	0.00474892		0.000203832	0.0101916		5.29549e-05	0.00534844		0.00042889	0.00832047
	4.7019e-05	0.00479594		0.000203832	0.0102935		5.29549e-05	0.0054014		0.00042889	0.00840624
	4.7019e-05	0.00484296		0.000203832	0.0103954		5.29549e-05	0.00545435		0.00042889	0.00849202
	4.7019e-05	0.00488998		0.000203832	0.0104974		5.29549e-05	0.00550731		0.00042889	0.0085778
	4.7019e-05	0.00493699		0.000203832	0.0105993		5.29549e-05	0.00556026		0.00042889	0.00866358
	4.7019e-05	0.00498401		0.000203832	0.0107012		5.29549e-05	0.00561322		0.00042889	0.00874936
	4.7019e-05	0.00503103		0.000203832	0.0108031		5.29549e-05	0.00566617		0.00042889	0.00883513
	4.7019e-05	0.00507805		0.000203832	0.010905		5.29549e-05	0.00571913		0.00042889	0.00892091
	4.7019e-05	0.00512507		0.000203832	0.0110069		5.29549e-05	0.00577208		0.00042889	0.00900669
	4.7019e-05	0.00517209		0.000203832	0.0111088		5.29549e-05	0.00582504		0.00042889	0.00909247
	4.7019e-05	0.00521911		0.000203832	0.0112108		5.29549e-05	0.00587799		0.00042889	0.00917825
	4.7019e-05	0.00526613		0.000203832	0.0113127		5.29549e-05	0.00593095		0.00042889	0.00926402
	4.7019e-05	0.00531315		0.000203832	0.0114146		5.29549e-05	0.0059839		0.00042889	0.0093498
	4.7019e-05	0.00536017		0.000203832	0.0115165		5.29549e-05	0.00603686		0.00042889	0.00943558
	4.7019e-05	0.00540718		0.000203832	0.0116184		5.29549e-05	0.00608981		0.00042889	0.00952136
	4.7019e-05	0.0054542		0.000203832	0.0117203		5.29549e-05	0.00614277		0.00042889	0.00960714
	4.7019e-05	0.00550122		0.000203832	0.0118223		5.29549e-05	0.00619572		0.00042889	0.00969291
	4.7019e-05	0.00554824		0.000203832	0.0119242		5.29549e-05	0.00624868		0.00042889	0.00977869
	4.7019e-05	0.00559526		0.000203832	0.0120261		5.29549e-05	0.00630163		0.00042889	0.00986447
	9.4038e-05	0.00559526		0.000203832	0.012128		5.29549e-05	0.00635459		0.00042889	0.00995025
	9.4038e-05	0.00564228		0.000203832	0.0122299		5.29549e-05	0.00640754		0.00042889	0.010036
	9.4038e-05	0.0056893		0.000305748	0.0122299		5.29549e-05	0.0064605		0.00042889	0.0101218
	9.4038e-05	0.00573632		0.000305748	0.0123318		5.29549e-05	0.00651345		0.00042889	0.0102076
	9.4038e-05	0.00578334		0.000305748	0.0124338		5.29549e-05	0.00656641		0.00042889	0.0102934
	9.4038e-05	0.00583036		0.000305748	0.0125357		5.29549e-05	0.00661936		0.00042889	0.0103791
	9.4038e-05	0.00587737		0.000305748	0.0126376		5.29549e-05	0.00667232		0.00042889	0.0104649
	9.4038e-05	0.00592439		0.000305748	0.0127395		5.29549e-05	0.00672527		0.00042889	0.0105507
	9.4038e-05	0.00597141		0.000305748	0.0128414		5.29549e-05	0.00677822		0.00042889	0.0106365
	9.4038e-05	0.00601843		0.000305748	0.0129433		5.29549e-05	0.00683118		0.00042889	0.0107223
	9.4038e-05	0.00606545		0.000305748	0.0130453		0.00010591	0.00683118		0.00042889	0.010808
	9.4038e-05	0.00611247		0.000305748	0.0131472		0.00010591	0.00688413		0.00042889	0.0108938
	9.4038e-05	0.00615949		0.000305748	0.0132491		0.00010591	0.00693709		0.00042889	0.0109796
	9.4038e-05	0.00620651		0.000305748	0.013351		0.00010591	0.00699004		0.000514668	0.0109796
	9.4038e-05	0.00625353		0.000305748	0.0134529		0.00010591	0.007043		0.000514668	0.0110654
	9.4038e-05	0.00630055		0.000305748	0.0135548		0.00010591	0.00709595		0.000514668	0.0111511
	9.4038e-05	0.00634756		0.000305748	0.0136567		0.00010591	0.00714891		0.000600446	0.0111511
	9.4038e-05	0.00639458		0.000305748	0.0137587		0.00010591	0.00720186		0.000600446	0.0112369
	9.4038e-05	0.0064416		0.000305748	0.0138606		0.00010591	0.00725482		0.000686224	0.0112369
	9.4038e-05	0.00648862		0.000305748	0.0139625		0.00010591	0.00730777		0.000686224	0.0113227
	9.4038e-05	0.00653564		0.000305748	0.0140644		0.00010591	0.00736073		0.000686224	0.0114085
	9.4038e-05	0.00658266		0.000305748	0.0141663		0.00010591	0.00741368		0.000686224	0.0114943
	9.4038e-05	0.00662968		0.000305748	0.0142682		0.00010591	0.00746664		0.000686224	0.01158
	9.4038e-05	0.0066767		0.000305748	0.0143702		0.00010591	0.00751959		0.000686224	0.0116658
	9.4038e-05	0.00672372		0.000407664	0.0143702		0.00010591	0.00757255		0.000686224	0.0117516
	9.4038e-05	0.00677074		0.000407664	0.0144721		0.00010591	0.0076255		0.000686224	0.0118374
	9.4038e-05	0.00681775		0.00050958	0.0144721		0.00010591	0.00767846		0.000686224	0.0119231
	9.4038e-05	0.00686477		0.00050958	0.014574		0.00010591	0.00773141		0.000686224	0.0120089
	9.4038e-05	0.00691179		0.00050958	0.0146759		0.00010591	0.00778437		0.000686224	0.0120947
	9.4038e-05	0.00695881		0.00050958	0.0147778		0.00010591	0.00783732		0.000686224	0.0121805
	9.4038e-05	0.00700583		0.00050958	0.0148797		0.00010591	0.00789028		0.000772002	0.0121805
	9.4038e-05	0.00705285		0.00050958	0.0149817		0.00010591	0.00794323		0.000772002	0.0122663
	9.4038e-05	0.00709987		0.00050958	0.0150836		0.00010591	0.00799619		0.000772002	0.012352
	9.4038e-05	0.00714689		0.00050958	0.0151855		0.00010591	0.00804914		0.000772002	0.0124378
	9.4038e-05	0.00719391		0.00050958	0.0152874		0.00010591	0.0081021		0.000772002	0.0125236
	9.4038e-05	0.00724093		0.00050958	0.0153893		0.00010591	0.00815505		0.000772002	0.0126094
	9.4038e-05	0.00728794		0.00050958	0.0154912		0.00010591	0.00820801		0.000772002	0.0126951
	9.4038e-05	0.00733496		0.00050958	0.0155932		0.00010591	0.00826096		0.000772002	0.0127809
	9.4038e-05	0.00738198		0.00050958	0.0156951		0.00010591	0.00831392		0.000772002	0.0128667
	9.4038e-05	0.007429		0.00050958	0.015797		0.00010591	0.00836687		0.000772002	0.0129525
	9.4038e-05	0.00747602		0.00050958	0.0158989		0.00010591	0.00841983		0.00085778	0.0129525
	9.4038e-05	0.00752304		0.00050958	0.0160008		0.00010591	0.00847278		0.00085778	0.0130383
	9.4038e-05	0.00757006		0.00050958	0.0161027		0.00010591	0.00852574		0.00085778	0.013124
	9.4038e-05	0.00761708		0.00050958	0.0162046		0.00010591	0.00857869		0.00085778	0.0132098
	9.4038e-05	0.0076641		0.00050958	0.0163066		0.00010591	0.00863165		0.00085778	0.0132956
	9.4038e-05	0.00771112		0.00050958	0.0164085		0.00010591	0.0086846		0.00085778	0.0133814
	9.4038e-05	0.00775813		0.00050958	0.0165104		0.00010591	0.00873756		0.00085778	0.0134671
	9.4038e-05	0.00780515		0.00050958	0.0166123		0.00010591	0.00879051		0.000943558	0.0134671
	9.4038e-05	0.00785217		0.00050958	0.0167142		0.00010591	0.00884347		0.000943558	0.0135529
	9.4038e-05	0.00789919		0.00050958	0.0168161		0.00010591	0.00889642		0.000943558	0.0136387
	9.4038e-05	0.00794621		0.00050958	0.0169181		0.00010591	0.00894938		0.000943558	0.0137245
	9.4038e-05	0.00799323		0.00050958	0.01702		0.00010591	0.00900233		0.000943558	0.0138103
	9.4038e-05	0.00804025		0.00050958	0.0171219		0.00010591	0.00905528		0.000943558	0.013896
	9.4038e-05	0.00808727		0.00050958	0.0172238		0.00010591	0.00910824		0.00102934	0.013896
	9.4038e-05	0.00813429		0.00050958	0.0173257		0.00010591	0.00916119		0.00102934	0.0139818
	9.4038e-05	0.00818131		0.00050958	0.0174276		0.00010591	0.00921415		0.00102934	0.0140676
	9.4038e-05	0.00822832		0.00050958	0.0175296		0.00010591	0.0092671		0.00102934	0.0141534
	9.4038e-05	0.00827534		0.00050958	0.0176315		0.00010591	0.00932006		0.00102934	0.0142391
	9.4038e-05	0.00832236		0.00050958	0.0177334		0.00010591	0.00937301		0.00102934	0.0143249
	9.4038e-05	0.00836938		0.00050958	0.0178353		0.00010591	0.00942597		0.00102934	0.0144107
	9.4038e-05	0.0084164		0.00050958	0.0179372		0.00010591	0.00947892		0.00102934	0.0144965
	9.4038e-05	0.00846342		0.000611496	0.0179372		0.00010591	0.00953188		0.00102934	0.0145823
	9.4038e-05	0.00851044		0.000611496	0.0180391		0.00010591	0.00958483		0.00102934	0.014668
	9.4038e-05	0.00855746		0.000611496	0.0181411		0.00010591	0.00963779		0.00102934	0.0147538
	9.4038e-05	0.00860448		0.000611496	0.018243		0.00010591	0.00969074		0.00102934	0.0148396
	9.4038e-05	0.0086515		0.000611496	0.0183449		0.00010591	0.0097437		0.00102934	0.0149254
	9.4038e-05	0.00869851		0.000611496	0.0184468		0.00010591	0.00979665		0.00111511	0.0149254
	9.4038e-05	0.00874553		0.000611496	0.0185487		0.00010591	0.00984961		0.00111511	0.0150112
	9.4038e-05	0.00879255		0.000611496	0.0186506		0.00010591	0.00990256		0.00111511	0.0150969
	9.4038e-05	0.00883957		0.000611496	0.0187525		0.00010591	0.00995552		0.00111511	0.0151827
	9.4038e-05	0.00888659		0.000611496	0.0188545		0.00010591	0.0100085		0.00111511	0.0152685
	9.4038e-05	0.00893361		0.000611496	0.0189564		0.00010591	0.0100614		0.00111511	0.0153543
	9.4038e-05	0.00898063		0.000713412	0.0189564		0.00010591	0.0101144		0.00111511	0.01544
	9.4038e-05	0.00902765		0.000713412	0.0190583		0.00010591	0.0101673		0.00120089	0.01544
	9.4038e-05	0.00907467		0.000713412	0.0191602		0.00010591	0.0102203		0.00120089	0.0155258
	9.4038e-05	0.00912169		0.000713412	0.0192621		0.00010591	0.0102732		0.00120089	0.0156116
	9.4038e-05	0.0091687		0.000713412	0.019364		0.00010591	0.0103262		0.00120089	0.0156974
	9.4038e-05	0.00921572		0.000713412	0.019466		0.00010591	0.0103792		0.00120089	0.0157832
	9.4038e-05	0.00926274		0.000713412	0.0195679		0.00010591	0.0104321		0.00120089	0.0158689
	9.4038e-05	0.00930976		0.000713412	0.0196698		0.00010591	0.0104851		0.00120089	0.0159547
	9.4038e-05	0.00935678		0.000713412	0.0197717		0.00010591	0.010538		0.00120089	0.0160405
	9.4038e-05	0.0094038		0.000713412	0.0198736		0.00010591	0.010591		0.00120089	0.0161263
	9.4038e-05	0.00945082		0.000713412	0.0199755		0.00010591	0.0106439		0.00120089	0.016212
	9.4038e-05	0.00949784		0.000713412	0.0200775		0.00010591	0.0106969		0.00128667	0.016212
	9.4038e-05	0.00954486		0.000713412	0.0201794		0.00010591	0.0107498		0.00128667	0.0162978
	9.4038e-05	0.00959188		0.000713412	0.0202813		0.00010591	0.0108028		0.00128667	0.0163836
	9.4038e-05	0.00963889		0.000713412	0.0203832		0.00010591	0.0108558		0.00128667	0.0164694
	9.4038e-05	0.00968591		0.000713412	0.0204851		0.00010591	0.0109087		0.00128667	0.0165552
	9.4038e-05	0.00973293		0.000713412	0.020587		0.00010591	0.0109617		0.00128667	0.0166409
	9.4038e-05	0.00977995		0.000713412	0.020689		0.00010591	0.0110146		0.00128667	0.0167267
	9.4038e-05	0.00982697		0.000713412	0.0207909		0.00010591	0.0110676		0.00137245	0.0167267
	9.4038e-05	0.00987399		0.000713412	0.0208928		0.00010591	0.0111205		0.00137245	0.0168125
	9.4038e-05	0.00992101		0.000713412	0.0209947		0.00010591	0.0111735		0.00137245	0.0168983
	9.4038e-05	0.00996803		0.000713412	0.0210966		0.00010591	0.0112264		0.00137245	0.016984
	9.4038e-05	0.010015		0.000713412	0.0211985		0.00010591	0.0112794		0.00137245	0.0170698
	9.4038e-05	0.0100621		0.000713412	0.0213004		0.00010591	0.0113323		0.00137245	0.0171556
	9.4038e-05	0.0101091		0.000713412	0.0214024		0.00010591	0.0113853		0.00137245	0.0172414
	9.4038e-05	0.0101561		0.000713412	0.0215043		0.00010591	0.0114383		0.00137245	0.0173272
	9.4038e-05	0.0102031		0.000713412	0.0216062		0.00010591	0.0114912		0.00137245	0.0174129
	9.4038e-05	0.0102501		0.000815328	0.0216062		0.00010591	0.0115442		0.00137245	0.0174987
	9.4038e-05	0.0102972		0.000815328	0.0217081		0.00010591	0.0115971		0.00137245	0.0175845
	9.4038e-05	0.0103442		0.000815328	0.02181		0.00010591	0.0116501		0.00137245	0.0176703
	9.4038e-05	0.0103912		0.000815328	0.0219119		0.00010591	0.011703		0.00137245	0.017756
	9.4038e-05	0.0104382		0.000815328	0.0220139		0.00010591	0.011756		0.00137245	0.0178418
	9.4038e-05	0.0104852		0.000815328	0.0221158		0.00010591	0.0118089		0.00137245	0.0179276
	9.4038e-05	0.0105323		0.000815328	0.0222177		0.00010591	0.0118619		0.00137245	0.0180134
	9.4038e-05	0.0105793		0.000815328	0.0223196		0.00010591	0.0119148		0.00137245	0.0180992
	9.4038e-05	0.0106263		0.000815328	0.0224215		0.00010591	0.0119678		0.00137245	0.0181849
	9.4038e-05	0.0106733		0.000815328	0.0225234		0.00010591	0.0120208		0.00137245	0.0182707
	9.4038e-05	0.0107203		0.000815328	0.0226254		0.00010591	0.0120737		0.00137245	0.0183565
	9.4038e-05	0.0107674		0.000815328	0.0227273		0.00010591	0.0121267		0.00137245	0.0184423
	9.4038e-05	0.0108144		0.000815328	0.0228292		0.00010591	0.0121796		0.00137245	0.018528
	9.4038e-05	0.0108614		0.000815328	0.0229311		0.00010591	0.0122326		0.00137245	0.0186138
	9.4038e-05	0.0109084		0.000815328	0.023033		0.00010591	0.0122855		0.00137245	0.0186996
	9.4038e-05	0.0109554		0.000815328	0.0231349		0.00010591	0.0123385		0.00137245	0.0187854
	9.4038e-05	0.0110024		0.000815328	0.0232369		0.00010591	0.0123914		0.00137245	0.0188712
	9.4038e-05	0.0110495		0.000917244	0.0232369		0.00010591	0.0124444		0.00137245	0.0189569
	9.4038e-05	0.0110965		0.000917244	0.0233388		0.00010591	0.0124974		0.00137245	0.0190427
	9.4038e-05	0.0111435		0.000917244	0.0234407		0.00010591	0.0125503		0.00137245	0.0191285
	9.4038e-05	0.0111905		0.000917244	0.0235426		0.00010591	0.0126033		0.00145823	0.0191285
	9.4038e-05	0.0112375		0.000917244	0.0236445		0.00010591	0.0126562		0.00145823	0.0192143
	9.4038e-05	0.0112846		0.000917244	0.0237464		0.00010591	0.0127092		0.00145823	0.0193001
	9.4038e-05	0.0113316		0.000917244	0.0238483		0.00010591	0.0127621		0.00145823	0.0193858
	9.4038e-05	0.0113786		0.000917244	0.0239503		0.00010591	0.0128151		0.00145823	0.0194716
	9.4038e-05	0.0114256		0.00101916	0.0239503		0.00010591	0.012868		0.00145823	0.0195574
	9.4038e-05	0.0114726		0.00101916	0.0240522		0.00010591	0.012921		0.00145823	0.0196432
	9.4038e-05	0.0115197		0.00101916	0.0241541		0.00010591	0.0129739		0.00145823	0.0197289
	9.4038e-05	0.0115667		0.00112108	0.0241541		0.00010591	0.0130269		0.00145823	0.0198147
	9.4038e-05	0.0116137		0.00112108	0.024256		0.00010591	0.0130799		0.00145823	0.0199005
	9.4038e-05	0.0116607		0.00112108	0.0243579		0.00010591	0.0131328		0.00145823	0.0199863
	9.4038e-05	0.0117077		0.00112108	0.0244598		0.00010591	0.0131858		0.00145823	0.0200721
	9.4038e-05	0.0117547		0.00112108	0.0245618		0.00010591	0.0132387		0.00145823	0.0201578
	9.4038e-05	0.0118018		0.00112108	0.0246637		0.00010591	0.0132917		0.00145823	0.0202436
	9.4038e-05	0.0118488		0.00112108	0.0247656		0.00010591	0.0133446		0.00145823	0.0203294
	9.4038e-05	0.0118958		0.00112108	0.0248675		0.00010591	0.0133976		0.00145823	0.0204152
	9.4038e-05	0.0119428		0.00112108	0.0249694		0.00010591	0.0134505		0.00145823	0.0205009
	9.4038e-05	0.0119898		0.00112108	0.0250713		0.00010591	0.0135035		0.00145823	0.0205867
	9.4038e-05	0.0120369		0.00112108	0.0251733		0.00010591	0.0135564		0.00145823	0.0206725
	9.4038e-05	0.0120839		0.00112108	0.0252752		0.00010591	0.0136094		0.00145823	0.0207583
	9.4038e-05	0.0121309		0.00112108	0.0253771		0.00010591	0.0136624		0.00145823	0.0208441
	9.4038e-05	0.0121779		0.00112108	0.025479		0.00010591	0.0137153		0.00145823	0.0209298
	9.4038e-05	0.0122249		0.00112108	0.0255809		0.00010591	0.0137683		0.00145823	0.0210156
	9.4038e-05	0.012272		0.00112108	0.0256828		0.00010591	0.0138212		0.001544	0.0210156
	9.4038e-05	0.012319		0.00112108	0.0257848		0.00010591	0.0138742		0.001544	0.0211014
	9.4038e-05	0.012366		0.00122299	0.0257848		0.00010591	0.0139271		0.00162978	0.0211014
	9.4038e-05	0.012413		0.00122299	0.0258867		0.00010591	0.0139801		0.00162978	0.0211872
	9.4038e-05	0.01246		0.00122299	0.0259886		0.00010591	0.014033		0.00162978	0.0212729
	0.000141057	0.01246		0.00122299	0.0260905		0.00010591	0.014086		0.00162978	0.0213587
	0.000141057	0.0125071		0.00122299	0.0261924		0.00010591	0.014139		0.00171556	0.0213587
	0.000141057	0.0125541		0.00122299	0.0262943		0.00010591	0.0141919		0.00171556	0.0214445
	0.000141057	0.0126011		0.00122299	0.0263962		0.00010591	0.0142449		0.00171556	0.0215303
	0.000141057	0.0126481		0.00122299	0.0264982		0.00010591	0.0142978		0.00171556	0.0216161
	0.000141057	0.0126951		0.00122299	0.0266001		0.00010591	0.0143508		0.00171556	0.0217018
	0.000141057	0.0127421		0.00122299	0.026702		0.00010591	0.0144037		0.00171556	0.0217876
	0.000141057	0.0127892		0.00122299	0.0268039		0.00010591	0.0144567		0.00180134	0.0217876
	0.000141057	0.0128362		0.00122299	0.0269058		0.00010591	0.0145096		0.00180134	0.0218734
	0.000141057	0.0128832		0.00122299	0.0270077		0.00010591	0.0145626		0.00180134	0.0219592
	0.000141057	0.0129302		0.00122299	0.0271097		0.00010591	0.0146155		0.00180134	0.0220449
	0.000141057	0.0129772		0.00122299	0.0272116		0.00010591	0.0146685		0.00180134	0.0221307
	0.000141057	0.0130243		0.00122299	0.0273135		0.00010591	0.0147215		0.00180134	0.0222165
	0.000141057	0.0130713		0.00122299	0.0274154		0.00010591	0.0147744		0.00180134	0.0223023
	0.000141057	0.0131183		0.00122299	0.0275173		0.00010591	0.0148274		0.00180134	0.0223881
	0.000141057	0.0131653		0.00122299	0.0276192		0.00010591	0.0148803		0.00180134	0.0224738
	0.000141057	0.0132123		0.00122299	0.0277212		0.00010591	0.0149333		0.00180134	0.0225596
	0.000141057	0.0132594		0.00122299	0.0278231		0.00010591	0.0149862		0.00188712	0.0225596
	0.000141057	0.0133064		0.00122299	0.027925		0.00010591	0.0150392		0.00188712	0.0226454
	0.000141057	0.0133534		0.00122299	0.0280269		0.00010591	0.0150921		0.00188712	0.0227312
	0.000141057	0.0134004		0.00122299	0.0281288		0.00010591	0.0151451		0.00188712	0.0228169
	0.000141057	0.0134474		0.00122299	0.0282307		0.00010591	0.0151981		0.00188712	0.0229027
	0.000141057	0.0134945		0.00122299	0.0283327		0.00010591	0.015251		0.00188712	0.0229885
	0.000141057	0.0135415		0.00122299	0.0284346		0.00010591	0.015304		0.00188712	0.0230743
	0.000141057	0.0135885		0.00122299	0.0285365		0.00010591	0.0153569		0.00197289	0.0230743
	0.000141057	0.0136355		0.00122299	0.0286384		0.00010591	0.0154099		0.00197289	0.0231601
	0.000141057	0.0136825		0.00122299	0.0287403		0.00010591	0.0154628		0.00197289	0.0232458
	0.000141057	0.0137295		0.00122299	0.0288422		0.00010591	0.0155158		0.00197289	0.0233316
	0.000141057	0.0137766		0.00132491	0.0288422		0.00010591	0.0155687		0.00197289	0.0234174
	0.000141057	0.0138236		0.00132491	0.0289442		0.00010591	0.0156217		0.00205867	0.0234174
	0.000141057	0.0138706		0.00132491	0.0290461		0.00010591	0.0156746		0.00205867	0.0235032
	0.000141057	0.0139176		0.00132491	0.029148		0.00010591	0.0157276		0.00205867	0.023589
	0.000141057	0.0139646		0.00132491	0.0292499		0.00010591	0.0157806		0.00205867	0.0236747
	0.000188076	0.0139646		0.00132491	0.0293518		0.00010591	0.0158335		0.00205867	0.0237605
	0.000188076	0.0140117		0.00132491	0.0294537		0.00010591	0.0158865		0.00205867	0.0238463
	0.000188076	0.0140587		0.00132491	0.0295556		0.00010591	0.0159394		0.00205867	0.0239321
	0.000188076	0.0141057		0.00132491	0.0296576		0.00010591	0.0159924		0.00205867	0.0240178
	0.000188076	0.0141527		0.00132491	0.0297595		0.00010591	0.0160453		0.00205867	0.0241036
	0.000188076	0.0141997		0.00132491	0.0298614		0.00010591	0.0160983		0.00205867	0.0241894
	0.000188076	0.0142468		0.00132491	0.0299633		0.00010591	0.0161512		0.00205867	0.0242752
	0.000188076	0.0142938		0.00132491	0.0300652		0.00010591	0.0162042		0.00205867	0.024361
	0.000188076	0.0143408		0.00132491	0.0301671		0.00010591	0.0162571		0.00205867	0.0244467
	0.000188076	0.0143878		0.00132491	0.0302691		0.00010591	0.0163101		0.00205867	0.0245325
	0.000188076	0.0144348		0.00132491	0.030371		0.00010591	0.0163631		0.00205867	0.0246183
	0.000188076	0.0144819		0.00132491	0.0304729		0.00010591	0.016416		0.00205867	0.0247041
	0.000188076	0.0145289		0.00132491	0.0305748		0.00010591	0.016469		0.00205867	0.0247898
	0.000188076	0.0145759		0.00132491	0.0306767		0.00010591	0.0165219		0.00205867	0.0248756
	0.000188076	0.0146229		0.00132491	0.0307786		0.00010591	0.0165749		0.00205867	0.0249614
	0.000188076	0.0146699		0.00132491	0.0308806		0.00010591	0.0166278		0.00205867	0.0250472
	0.000188076	0.0147169		0.00142682	0.0308806		0.000158865	0.0166278		0.00205867	0.025133
	0.000188076	0.014764		0.00142682	0.0309825		0.000158865	0.0166808		0.00205867	0.0252187
	0.000188076	0.014811		0.00142682	0.0310844		0.000158865	0.0167337		0.00214445	0.0252187
	0.000188076	0.014858		0.00142682	0.0311863		0.000158865	0.0167867		0.00214445	0.0253045
	0.000188076	0.014905		0.00142682	0.0312882		0.000158865	0.0168397		0.00214445	0.0253903
	0.000188076	0.014952		0.00152874	0.0312882		0.000158865	0.0168926		0.00214445	0.0254761
	0.000188076	0.0149991		0.00152874	0.0313901		0.000158865	0.0169456		0.00214445	0.0255618
	0.000188076	0.0150461		0.00152874	0.0314921		0.000158865	0.0169985		0.00214445	0.0256476
	0.000188076	0.0150931		0.00152874	0.031594		0.000158865	0.0170515		0.00214445	0.0257334
	0.000188076	0.0151401		0.00152874	0.0316959		0.000158865	0.0171044		0.00214445	0.0258192
	0.000188076	0.0151871		0.00152874	0.0317978		0.000158865	0.0171574		0.00214445	0.025905
	0.000188076	0.0152342		0.00152874	0.0318997		0.000158865	0.0172103		0.00214445	0.0259907
	0.000188076	0.0152812		0.00152874	0.0320016		0.000158865	0.0172633		0.00214445	0.0260765
	0.000188076	0.0153282		0.00152874	0.0321035		0.000158865	0.0173162		0.00214445	0.0261623
	0.000188076	0.0153752		0.00152874	0.0322055		0.000158865	0.0173692		0.00214445	0.0262481
	0.000188076	0.0154222		0.00152874	0.0323074		0.000158865	0.0174222		0.00214445	0.0263338
	0.000188076	0.0154692		0.00152874	0.0324093		0.000158865	0.0174751		0.00214445	0.0264196
	0.000188076	0.0155163		0.00152874	0.0325112		0.000158865	0.0175281		0.00214445	0.0265054
	0.000188076	0.0155633		0.00152874	0.0326131		0.000158865	0.017581		0.00214445	0.0265912
	0.000188076	0.0156103		0.00163066	0.0326131		0.000158865	0.017634		0.00214445	0.026677
	0.000188076	0.0156573		0.00173257	0.0326131		0.000158865	0.0176869		0.00223023	0.026677
	0.000235095	0.0156573		0.00173257	0.032715		0.000158865	0.0177399		0.00223023	0.0267627
	0.000235095	0.0157043		0.00173257	0.032817		0.000158865	0.0177928		0.00223023	0.0268485
	0.000235095	0.0157514		0.00173257	0.0329189		0.000158865	0.0178458		0.00223023	0.0269343
	0.000235095	0.0157984		0.00173257	0.0330208		0.000158865	0.0178988		0.00223023	0.0270201
	0.000235095	0.0158454		0.00173257	0.0331227		0.000158865	0.0179517		0.00223023	0.0271059
	0.000235095	0.0158924		0.00173257	0.0332246		0.000158865	0.0180047		0.00223023	0.0271916
	0.000235095	0.0159394		0.00173257	0.0333265		0.000158865	0.0180576		0.00223023	0.0272774
	0.000235095	0.0159865		0.00173257	0.0334285		0.000158865	0.0181106		0.00223023	0.0273632
	0.000235095	0.0160335		0.00173257	0.0335304		0.000158865	0.0181635		0.00223023	0.027449
	0.000235095	0.0160805		0.00173257	0.0336323		0.000158865	0.0182165		0.00223023	0.0275347
	0.000235095	0.0161275		0.00173257	0.0337342		0.000158865	0.0182694		0.00223023	0.0276205
	0.000235095	0.0161745		0.00173257	0.0338361		0.000158865	0.0183224		0.00223023	0.0277063
	0.000235095	0.0162216		0.00173257	0.033938		0.000158865	0.0183753		0.00223023	0.0277921
	0.000235095	0.0162686		0.00173257	0.03404		0.000158865	0.0184283		0.00223023	0.0278779
	0.000235095	0.0163156		0.00173257	0.0341419		0.000158865	0.0184813		0.00231601	0.0278779
	0.000235095	0.0163626		0.00173257	0.0342438		0.000158865	0.0185342		0.00231601	0.0279636
	0.000235095	0.0164096		0.00183449	0.0342438		0.000158865	0.0185872		0.00231601	0.0280494
	0.000235095	0.0164566		0.00183449	0.0343457		0.000158865	0.0186401		0.00231601	0.0281352
	0.000235095	0.0165037		0.00183449	0.0344476		0.000158865	0.0186931		0.00231601	0.028221
	0.000235095	0.0165507		0.00183449	0.0345495		0.000158865	0.018746		0.00231601	0.0283067
	0.000235095	0.0165977		0.00183449	0.0346514		0.000158865	0.018799		0.00231601	0.0283925
	0.000235095	0.0166447		0.00183449	0.0347534		0.000158865	0.0188519		0.00231601	0.0284783
	0.000235095	0.0166917		0.00183449	0.0348553		0.000158865	0.0189049		0.00231601	0.0285641
	0.000235095	0.0167388		0.00183449	0.0349572		0.000158865	0.0189578		0.00231601	0.0286499
	0.000235095	0.0167858		0.00183449	0.0350591		0.000158865	0.0190108		0.00231601	0.0287356
	0.000235095	0.0168328		0.00183449	0.035161		0.000158865	0.0190638		0.00231601	0.0288214
	0.000235095	0.0168798		0.00183449	0.0352629		0.000158865	0.0191167		0.00231601	0.0289072
	0.000235095	0.0169268		0.00183449	0.0353649		0.000158865	0.0191697		0.00231601	0.028993
	0.000235095	0.0169739		0.00183449	0.0354668		0.000158865	0.0192226		0.00231601	0.0290787
	0.000235095	0.0170209		0.00183449	0.0355687		0.000158865	0.0192756		0.00231601	0.0291645
	0.000235095	0.0170679		0.00183449	0.0356706		0.000158865	0.0193285		0.00231601	0.0292503
	0.000235095	0.0171149		0.00183449	0.0357725		0.000158865	0.0193815		0.00231601	0.0293361
	0.000235095	0.0171619		0.00183449	0.0358744		0.000158865	0.0194344		0.00231601	0.0294219
	0.000235095	0.017209		0.00183449	0.0359764		0.000158865	0.0194874		0.00231601	0.0295076
	0.000235095	0.017256		0.00183449	0.0360783		0.000158865	0.0195404		0.00231601	0.0295934
	0.000235095	0.017303		0.00183449	0.0361802		0.000158865	0.0195933		0.00231601	0.0296792
	0.000235095	0.01735		0.00183449	0.0362821		0.000158865	0.0196463		0.00231601	0.029765
	0.000235095	0.017397		0.00183449	0.036384		0.000158865	0.0196992		0.00231601	0.0298507
	0.000235095	0.017444		0.00183449	0.0364859		0.000158865	0.0197522		0.00231601	0.0299365
	0.000235095	0.0174911		0.00183449	0.0365879		0.000158865	0.0198051		0.00231601	0.0300223
	0.000282114	0.0174911		0.00183449	0.0366898		0.000158865	0.0198581		0.00231601	0.0301081
	0.000282114	0.0175381		0.0019364	0.0366898		0.000158865	0.019911		0.00231601	0.0301939
	0.000282114	0.0175851		0.0019364	0.0367917		0.000158865	0.019964		0.00231601	0.0302796
	0.000329133	0.0175851		0.0019364	0.0368936		0.000158865	0.0200169		0.00231601	0.0303654
	0.000329133	0.0176321		0.0019364	0.0369955		0.000158865	0.0200699		0.00231601	0.0304512
	0.000329133	0.0176791		0.0019364	0.0370974		0.000158865	0.0201229		0.00231601	0.030537
	0.000329133	0.0177262		0.0019364	0.0371993		0.000158865	0.0201758		0.00231601	0.0306227
	0.000329133	0.0177732		0.0019364	0.0373013		0.000158865	0.0202288		0.00240178	0.0306227
	0.000329133	0.0178202		0.00203832	0.0373013		0.000158865	0.0202817		0.00240178	0.0307085
	0.000329133	0.0178672		0.00203832	0.0374032		0.000158865	0.0203347		0.00240178	0.0307943
	0.000329133	0.0179142		0.00203832	0.0375051		0.000158865	0.0203876		0.00240178	0.0308801
	0.000329133	0.0179613		0.00203832	0.037607		0.00021182	0.0203876		0.00240178	0.0309659
	0.000329133	0.0180083		0.00203832	0.0377089		0.00021182	0.0204406		0.00240178	0.0310516
	0.000329133	0.0180553		0.00203832	0.0378108		0.00021182	0.0204935		0.00240178	0.0311374
	0.000329133	0.0181023		0.00203832	0.0379128		0.00021182	0.0205465		0.00240178	0.0312232
	0.000329133	0.0181493		0.00203832	0.0380147		0.00021182	0.0205994		0.00240178	0.031309
	0.000329133	0.0181964		0.00203832	0.0381166		0.00021182	0.0206524		0.00240178	0.0313948
	0.000329133	0.0182434		0.00203832	0.0382185		0.00021182	0.0207054		0.00240178	0.0314805
	0.000329133	0.0182904		0.00203832	0.0383204		0.00021182	0.0207583		0.00240178	0.0315663
	0.000329133	0.0183374		0.00203832	0.0384223		0.00021182	0.0208113		0.00240178	0.0316521
	0.000329133	0.0183844		0.00203832	0.0385243		0.00021182	0.0208642		0.00240178	0.0317379
	0.000329133	0.0184314		0.00203832	0.0386262		0.00021182	0.0209172		0.00240178	0.0318236
	0.000329133	0.0184785		0.00203832	0.0387281		0.00021182	0.0209701		0.00240178	0.0319094
	0.000329133	0.0185255		0.00203832	0.03883		0.00021182	0.0210231		0.00240178	0.0319952
	0.000329133	0.0185725		0.00203832	0.0389319		0.00021182	0.021076		0.00240178	0.032081
	0.000329133	0.0186195		0.00214024	0.0389319		0.00021182	0.021129		0.00240178	0.0321668
	0.000329133	0.0186665		0.00214024	0.0390338		0.00021182	0.021182		0.00240178	0.0322525
	0.000329133	0.0187136		0.00214024	0.0391358		0.00021182	0.0212349		0.00240178	0.0323383
	0.000329133	0.0187606		0.00214024	0.0392377		0.00021182	0.0212879		0.00240178	0.0324241
	0.000329133	0.0188076		0.00214024	0.0393396		0.00021182	0.0213408		0.00240178	0.0325099
	0.000329133	0.0188546		0.00214024	0.0394415		0.00021182	0.0213938		0.00240178	0.0325956
	0.000329133	0.0189016		0.00214024	0.0395434		0.00021182	0.0214467		0.00240178	0.0326814
	0.000329133	0.0189487		0.00224215	0.0395434		0.00021182	0.0214997		0.00240178	0.0327672
	0.000329133	0.0189957		0.00224215	0.0396453		0.00021182	0.0215526		0.00240178	0.032853
	0.000329133	0.0190427		0.00224215	0.0397472		0.00021182	0.0216056		0.00240178	0.0329388
	0.000329133	0.0190897		0.00224215	0.0398492		0.00021182	0.0216585		0.00240178	0.0330245
	0.000329133	0.0191367		0.00224215	0.0399511		0.00021182	0.0217115		0.00240178	0.0331103
	0.000329133	0.0191838		0.00224215	0.040053		0.00021182	0.0217645		0.00240178	0.0331961
	0.000329133	0.0192308		0.00224215	0.0401549		0.00021182	0.0218174		0.00240178	0.0332819
	0.000329133	0.0192778		0.00234407	0.0401549		0.00021182	0.0218704		0.00240178	0.0333676
	0.000329133	0.0193248		0.00234407	0.0402568		0.00021182	0.0219233		0.00240178	0.0334534
	0.000329133	0.0193718		0.00234407	0.0403587		0.00021182	0.0219763		0.00240178	0.0335392
	0.000329133	0.0194188		0.00234407	0.0404607		0.00021182	0.0220292		0.00240178	0.033625
	0.000329133	0.0194659		0.00234407	0.0405626		0.00021182	0.0220822		0.00240178	0.0337108
	0.000329133	0.0195129		0.00234407	0.0406645		0.00021182	0.0221351		0.00240178	0.0337965
	0.000329133	0.0195599		0.00234407	0.0407664		0.00021182	0.0221881		0.00240178	0.0338823
	0.000376152	0.0195599		0.00234407	0.0408683		0.00021182	0.0222411		0.00240178	0.0339681
	0.000376152	0.0196069		0.00234407	0.0409702		0.00021182	0.022294		0.00240178	0.0340539
	0.000376152	0.0196539		0.00234407	0.0410722		0.00021182	0.022347		0.00240178	0.0341396
	0.000376152	0.019701		0.00244598	0.0410722		0.00021182	0.0223999		0.00240178	0.0342254
	0.000376152	0.019748		0.00244598	0.0411741		0.00021182	0.0224529		0.00240178	0.0343112
	0.000376152	0.019795		0.00244598	0.041276		0.00021182	0.0225058		0.00240178	0.034397
	0.000376152	0.019842		0.00244598	0.0413779		0.00021182	0.0225588		0.00240178	0.0344828
	0.000376152	0.019889		0.00244598	0.0414798		0.00021182	0.0226117		0.00240178	0.0345685
	0.000376152	0.0199361		0.00244598	0.0415817		0.00021182	0.0226647		0.00240178	0.0346543
	0.000376152	0.0199831		0.0025479	0.0415817		0.00021182	0.0227176		0.00240178	0.0347401
	0.000376152	0.0200301		0.0025479	0.0416837		0.00021182	0.0227706		0.00240178	0.0348259
	0.000376152	0.0200771		0.0025479	0.0417856		0.00021182	0.0228236		0.00240178	0.0349116
	0.000376152	0.0201241		0.0025479	0.0418875		0.00021182	0.0228765		0.00240178	0.0349974
	0.000423171	0.0201241		0.0025479	0.0419894		0.00021182	0.0229295		0.00240178	0.0350832
	0.000423171	0.0201711		0.0025479	0.0420913		0.00021182	0.0229824		0.00240178	0.035169
	0.000423171	0.0202182		0.0025479	0.0421932		0.00021182	0.0230354		0.00240178	0.0352548
	0.000423171	0.0202652		0.0025479	0.0422951		0.00021182	0.0230883		0.00240178	0.0353405
	0.000423171	0.0203122		0.0025479	0.0423971		0.00021182	0.0231413		0.00240178	0.0354263
	0.000423171	0.0203592		0.0025479	0.042499		0.00021182	0.0231942		0.00248756	0.0354263
	0.000423171	0.0204062		0.0025479	0.0426009		0.00021182	0.0232472		0.00248756	0.0355121
	0.000423171	0.0204533		0.0025479	0.0427028		0.00021182	0.0233001		0.00248756	0.0355979
	0.000423171	0.0205003		0.0025479	0.0428047		0.00021182	0.0233531		0.00257334	0.0355979
	0.000423171	0.0205473		0.0025479	0.0429066		0.00021182	0.0234061		0.00257334	0.0356837
	0.000423171	0.0205943		0.0025479	0.0430086		0.00021182	0.023459		0.00257334	0.0357694
	0.000423171	0.0206413		0.0025479	0.0431105		0.00021182	0.023512		0.00257334	0.0358552
	0.000423171	0.0206884		0.0025479	0.0432124		0.00021182	0.0235649		0.00257334	0.035941
	0.000423171	0.0207354		0.0025479	0.0433143		0.00021182	0.0236179		0.00257334	0.0360268
	0.000423171	0.0207824		0.0025479	0.0434162		0.00021182	0.0236708		0.00257334	0.0361125
	0.000423171	0.0208294		0.00264982	0.0434162		0.00021182	0.0237238		0.00257334	0.0361983
	0.000423171	0.0208764		0.00264982	0.0435181		0.00021182	0.0237767		0.00257334	0.0362841
	0.000423171	0.0209235		0.00264982	0.0436201		0.00021182	0.0238297		0.00257334	0.0363699
	0.000423171	0.0209705		0.00275173	0.0436201		0.00021182	0.0238827		0.00257334	0.0364557
	0.000423171	0.0210175		0.00275173	0.043722		0.00021182	0.0239356		0.00257334	0.0365414
	0.000423171	0.0210645		0.00275173	0.0438239		0.00021182	0.0239886		0.00265912	0.0365414
	0.000423171	0.0211115		0.00275173	0.0439258		0.00021182	0.0240415		0.00265912	0.0366272
	0.000423171	0.0211585		0.00275173	0.0440277		0.00021182	0.0240945		0.00265912	0.036713
	0.000423171	0.0212056		0.00275173	0.0441296		0.00021182	0.0241474		0.00265912	0.0367988
	0.000423171	0.0212526		0.00275173	0.0442316		0.00021182	0.0242004		0.00265912	0.0368845
	0.000423171	0.0212996		0.00275173	0.0443335		0.00021182	0.0242533		0.00265912	0.0369703
	0.000423171	0.0213466		0.00275173	0.0444354		0.00021182	0.0243063		0.00265912	0.0370561
	0.000423171	0.0213936		0.00275173	0.0445373		0.00021182	0.0243592		0.00265912	0.0371419
	0.000423171	0.0214407		0.00275173	0.0446392		0.00021182	0.0244122		0.00265912	0.0372277
	0.000423171	0.0214877		0.00275173	0.0447411		0.00021182	0.0244652		0.00265912	0.0373134
	0.000423171	0.0215347		0.00275173	0.044843		0.00021182	0.0245181		0.00265912	0.0373992
	0.000423171	0.0215817		0.00275173	0.044945		0.00021182	0.0245711		0.00265912	0.037485
	0.000423171	0.0216287		0.00275173	0.0450469		0.00021182	0.024624		0.00265912	0.0375708
	0.000423171	0.0216758		0.00275173	0.0451488		0.00021182	0.024677		0.00265912	0.0376565
	0.000423171	0.0217228		0.00275173	0.0452507		0.00021182	0.0247299		0.00265912	0.0377423
	0.00047019	0.0217228		0.00275173	0.0453526		0.00021182	0.0247829		0.00265912	0.0378281
	0.00047019	0.0217698		0.00275173	0.0454545		0.00021182	0.0248358		0.00265912	0.0379139
	0.00047019	0.0218168		0.00275173	0.0455565		0.00021182	0.0248888		0.00265912	0.0379997
	0.00047019	0.0218638		0.00275173	0.0456584		0.00021182	0.0249417		0.00265912	0.0380854
	0.00047019	0.0219109		0.00285365	0.0456584		0.00021182	0.0249947		0.00265912	0.0381712
	0.00047019	0.0219579		0.00285365	0.0457603		0.00021182	0.0250477		0.0027449	0.0381712
	0.00047019	0.0220049		0.00285365	0.0458622		0.00021182	0.0251006		0.0027449	0.038257
	0.00047019	0.0220519		0.00285365	0.0459641		0.00021182	0.0251536		0.0027449	0.0383428
	0.00047019	0.0220989		0.00285365	0.046066		0.00021182	0.0252065		0.0027449	0.0384285
	0.00047019	0.0221459		0.00285365	0.046168		0.00021182	0.0252595		0.0027449	0.0385143
	0.00047019	0.022193		0.00285365	0.0462699		0.00021182	0.0253124		0.0027449	0.0386001
	0.00047019	0.02224		0.00285365	0.0463718		0.00021182	0.0253654		0.0027449	0.0386859
	0.00047019	0.022287		0.00285365	0.0464737		0.00021182	0.0254183		0.0027449	0.0387717
	0.00047019	0.022334		0.00285365	0.0465756		0.00021182	0.0254713		0.0027449	0.0388574
	0.00047019	0.022381		0.00285365	0.0466775		0.00021182	0.0255243		0.0027449	0.0389432
	0.00047019	0.0224281		0.00285365	0.0467795		0.00021182	0.0255772		0.0027449	0.039029
	0.00047019	0.0224751		0.00285365	0.0468814		0.00021182	0.0256302		0.0027449	0.0391148
	0.00047019	0.0225221		0.00285365	0.0469833		0.00021182	0.0256831		0.0027449	0.0392005
	0.00047019	0.0225691		0.00285365	0.0470852		0.00021182	0.0257361		0.0027449	0.0392863
	0.00047019	0.0226161		0.00285365	0.0471871		0.00021182	0.025789		0.00283067	0.0392863
	0.00047019	0.0226632		0.00285365	0.047289		0.00021182	0.025842		0.00283067	0.0393721
	0.00047019	0.0227102		0.00285365	0.0473909		0.00021182	0.0258949		0.00283067	0.0394579
	0.00047019	0.0227572		0.00285365	0.0474929		0.00021182	0.0259479		0.00283067	0.0395437
	0.00047019	0.0228042		0.00285365	0.0475948		0.00021182	0.0260008		0.00283067	0.0396294
	0.00047019	0.0228512		0.00285365	0.0476967		0.00021182	0.0260538		0.00283067	0.0397152
	0.00047019	0.0228983		0.00285365	0.0477986		0.00021182	0.0261068		0.00283067	0.039801
	0.00047019	0.0229453		0.00285365	0.0479005		0.00021182	0.0261597		0.00283067	0.0398868
	0.00047019	0.0229923		0.00285365	0.0480024		0.00021182	0.0262127		0.00283067	0.0399726
	0.00047019	0.0230393		0.00285365	0.0481044		0.00021182	0.0262656		0.00283067	0.0400583
	0.00047019	0.0230863		0.00285365	0.0482063		0.00021182	0.0263186		0.00283067	0.0401441
	0.00047019	0.0231333		0.00295556	0.0482063		0.00021182	0.0263715		0.00283067	0.0402299
	0.00047019	0.0231804		0.00295556	0.0483082		0.00021182	0.0264245		0.00283067	0.0403157
	0.00047019	0.0232274		0.00305748	0.0483082		0.00021182	0.0264774		0.00291645	0.0403157
	0.00047019	0.0232744		0.00305748	0.0484101		0.00021182	0.0265304		0.00291645	0.0404014
	0.00047019	0.0233214		0.00305748	0.048512		0.00021182	0.0265834		0.00291645	0.0404872
	0.00047019	0.0233684		0.00305748	0.0486139		0.00021182	0.0266363		0.00291645	0.040573
	0.00047019	0.0234155		0.00305748	0.0487159		0.00021182	0.0266893		0.00291645	0.0406588
	0.00047019	0.0234625		0.00305748	0.0488178		0.00021182	0.0267422		0.00300223	0.0406588
	0.00047019	0.0235095		0.00305748	0.0489197		0.00021182	0.0267952		0.00300223	0.0407446
	0.00047019	0.0235565		0.00305748	0.0490216		0.00021182	0.0268481		0.00300223	0.0408303
	0.00047019	0.0236035		0.00305748	0.0491235		0.00021182	0.0269011		0.00300223	0.0409161
	0.00047019	0.0236506		0.00305748	0.0492254		0.00021182	0.026954		0.00300223	0.0410019
	0.00047019	0.0236976		0.00305748	0.0493274		0.00021182	0.027007		0.00300223	0.0410877
	0.00047019	0.0237446		0.00305748	0.0494293		0.00021182	0.0270599		0.00300223	0.0411734
	0.00047019	0.0237916		0.00305748	0.0495312		0.00021182	0.0271129		0.00300223	0.0412592
	0.00047019	0.0238386		0.00305748	0.0496331		0.00021182	0.0271659		0.00300223	0.041345
	0.00047019	0.0238856		0.00305748	0.049735		0.00021182	0.0272188		0.00300223	0.0414308
	0.00047019	0.0239327		0.00305748	0.0498369		0.00021182	0.0272718		0.00300223	0.0415166
	0.00047019	0.0239797		0.00305748	0.0499389		0.00021182	0.0273247		0.00300223	0.0416023
	0.00047019	0.0240267		0.0031594	0.0499389		0.00021182	0.0273777		0.00300223	0.0416881
	0.00047019	0.0240737		0.00326131	0.0499389		0.00021182	0.0274306		0.00300223	0.0417739
	0.00047019	0.0241207		0.00336323	0.0499389		0.00021182	0.0274836		0.00300223	0.0418597
	0.00047019	0.0241678		0.00336323	0.0500408		0.00021182	0.0275365		0.00300223	0.0419454
	0.00047019	0.0242148		0.00336323	0.0501427		0.00021182	0.0275895		0.00300223	0.0420312
	0.00047019	0.0242618		0.00336323	0.0502446		0.00021182	0.0276424		0.00300223	0.042117
	0.00047019	0.0243088		0.00336323	0.0503465		0.00021182	0.0276954		0.00300223	0.0422028
	0.00047019	0.0243558		0.00336323	0.0504484		0.00021182	0.0277484		0.00300223	0.0422886
	0.00047019	0.0244029		0.00336323	0.0505503		0.00021182	0.0278013		0.00300223	0.0423743
	0.00047019	0.0244499		0.00336323	0.0506523		0.00021182	0.0278543		0.00300223	0.0424601
	0.00047019	0.0244969		0.00336323	0.0507542		0.00021182	0.0279072		0.00300223	0.0425459
	0.00047019	0.0245439		0.00336323	0.0508561		0.00021182	0.0279602		0.00300223	0.0426317
	0.00047019	0.0245909		0.00336323	0.050958		0.00021182	0.0280131		0.00300223	0.0427174
	0.00047019	0.024638		0.00336323	0.0510599		0.00021182	0.0280661		0.00300223	0.0428032
	0.00047019	0.024685		0.00336323	0.0511618		0.00021182	0.028119		0.00300223	0.042889
	0.00047019	0.024732		0.00336323	0.0512638		0.00021182	0.028172		0.00300223	0.0429748
	0.00047019	0.024779		0.00336323	0.0513657		0.00021182	0.028225		0.00300223	0.0430606
	0.00047019	0.024826		0.00336323	0.0514676		0.00021182	0.0282779		0.00300223	0.0431463
	0.00047019	0.024873		0.00336323	0.0515695		0.00021182	0.0283309		0.00300223	0.0432321
	0.00047019	0.0249201		0.00336323	0.0516714		0.00021182	0.0283838		0.00300223	0.0433179
	0.00047019	0.0249671		0.00336323	0.0517733		0.00021182	0.0284368		0.00300223	0.0434037
	0.00047019	0.0250141		0.00336323	0.0518753		0.00021182	0.0284897		0.00300223	0.0434894
	0.00047019	0.0250611		0.00346514	0.0518753		0.00021182	0.0285427		0.00300223	0.0435752
	0.00047019	0.0251081		0.00346514	0.0519772		0.00021182	0.0285956		0.00300223	0.043661
	0.00047019	0.0251552		0.00346514	0.0520791		0.00021182	0.0286486		0.00300223	0.0437468
	0.00047019	0.0252022		0.00346514	0.052181		0.00021182	0.0287015		0.00300223	0.0438326
	0.00047019	0.0252492		0.00346514	0.0522829		0.00021182	0.0287545		0.00300223	0.0439183
	0.00047019	0.0252962		0.00346514	0.0523848		0.00021182	0.0288075		0.00300223	0.0440041
	0.00047019	0.0253432		0.00346514	0.0524868		0.00021182	0.0288604		0.00308801	0.0440041
	0.00047019	0.0253903		0.00346514	0.0525887		0.00021182	0.0289134		0.00308801	0.0440899
	0.00047019	0.0254373		0.00346514	0.0526906		0.00021182	0.0289663		0.00308801	0.0441757
	0.00047019	0.0254843		0.00346514	0.0527925		0.00021182	0.0290193		0.00308801	0.0442615
	0.00047019	0.0255313		0.00346514	0.0528944		0.00021182	0.0290722		0.00317379	0.0442615
	0.00047019	0.0255783		0.00346514	0.0529963		0.00021182	0.0291252		0.00317379	0.0443472
	0.00047019	0.0256254		0.00346514	0.0530982		0.00021182	0.0291781		0.00317379	0.044433
	0.00047019	0.0256724		0.00346514	0.0532002		0.00021182	0.0292311		0.00317379	0.0445188
	0.00047019	0.0257194		0.00346514	0.0533021		0.00021182	0.029284		0.00317379	0.0446046
	0.00047019	0.0257664		0.00346514	0.053404		0.00021182	0.029337		0.00325956	0.0446046
	0.00047019	0.0258134		0.00346514	0.0535059		0.00021182	0.02939		0.00325956	0.0446903
	0.00047019	0.0258604		0.00346514	0.0536078		0.00021182	0.0294429		0.00325956	0.0447761
	0.00047019	0.0259075		0.00346514	0.0537097		0.00021182	0.0294959		0.00325956	0.0448619
	0.00047019	0.0259545		0.00346514	0.0538117		0.00021182	0.0295488		0.00325956	0.0449477
	0.00047019	0.0260015		0.00346514	0.0539136		0.00021182	0.0296018		0.00325956	0.0450335
	0.00047019	0.0260485		0.00346514	0.0540155		0.00021182	0.0296547		0.00334534	0.0450335
	0.00047019	0.0260955		0.00346514	0.0541174		0.00021182	0.0297077		0.00334534	0.0451192
	0.00047019	0.0261426		0.00356706	0.0541174		0.00021182	0.0297606		0.00334534	0.045205
	0.00047019	0.0261896		0.00356706	0.0542193		0.00021182	0.0298136		0.00343112	0.045205
	0.00047019	0.0262366		0.00356706	0.0543212		0.00021182	0.0298666		0.00343112	0.0452908
	0.00047019	0.0262836		0.00356706	0.0544232		0.00021182	0.0299195		0.00343112	0.0453766
	0.00047019	0.0263306		0.00356706	0.0545251		0.00021182	0.0299725		0.00343112	0.0454623
	0.00047019	0.0263777		0.00356706	0.054627		0.00021182	0.0300254		0.00343112	0.0455481
	0.00047019	0.0264247		0.00366898	0.054627		0.00021182	0.0300784		0.00343112	0.0456339
	0.00047019	0.0264717		0.00366898	0.0547289		0.00021182	0.0301313		0.00343112	0.0457197
	0.00047019	0.0265187		0.00366898	0.0548308		0.00021182	0.0301843		0.0035169	0.0457197
	0.00047019	0.0265657		0.00366898	0.0549327		0.00021182	0.0302372		0.0035169	0.0458055
	0.00047019	0.0266128		0.00366898	0.0550347		0.00021182	0.0302902		0.0035169	0.0458912
	0.00047019	0.0266598		0.00366898	0.0551366		0.00021182	0.0303431		0.0035169	0.045977
	0.00047019	0.0267068		0.00366898	0.0552385		0.00021182	0.0303961		0.0035169	0.0460628
	0.00047019	0.0267538		0.00366898	0.0553404		0.00021182	0.0304491		0.0035169	0.0461486
	0.000517209	0.0267538		0.00366898	0.0554423		0.00021182	0.030502		0.0035169	0.0462343
	0.000517209	0.0268008		0.00366898	0.0555442		0.00021182	0.030555		0.0035169	0.0463201
	0.000517209	0.0268478		0.00366898	0.0556461		0.00021182	0.0306079		0.00360268	0.0463201
	0.000517209	0.0268949		0.00366898	0.0557481		0.00021182	0.0306609		0.00360268	0.0464059
	0.000517209	0.0269419		0.00366898	0.05585		0.00021182	0.0307138		0.00360268	0.0464917
	0.000517209	0.0269889		0.00366898	0.0559519		0.00021182	0.0307668		0.00360268	0.0465775
	0.000517209	0.0270359		0.00366898	0.0560538		0.00021182	0.0308197		0.00360268	0.0466632
	0.000517209	0.0270829		0.00366898	0.0561557		0.00021182	0.0308727		0.00360268	0.046749
	0.000517209	0.02713		0.00366898	0.0562576		0.00021182	0.0309257		0.00360268	0.0468348
	0.000517209	0.027177		0.00366898	0.0563596		0.00021182	0.0309786		0.00360268	0.0469206
	0.000517209	0.027224		0.00366898	0.0564615		0.00021182	0.0310316		0.00368845	0.0469206
	0.000517209	0.027271		0.00366898	0.0565634		0.00021182	0.0310845		0.00377423	0.0469206
	0.000517209	0.027318		0.00366898	0.0566653		0.00021182	0.0311375		0.00377423	0.0470063
	0.000517209	0.0273651		0.00366898	0.0567672		0.00021182	0.0311904		0.00377423	0.0470921
	0.000517209	0.0274121		0.00366898	0.0568691		0.00021182	0.0312434		0.00377423	0.0471779
	0.000517209	0.0274591		0.00366898	0.0569711		0.00021182	0.0312963		0.00377423	0.0472637
	0.000517209	0.0275061		0.00366898	0.057073		0.00021182	0.0313493		0.00377423	0.0473495
	0.000517209	0.0275531		0.00366898	0.0571749		0.00021182	0.0314022		0.00386001	0.0473495
	0.000517209	0.0276002		0.00366898	0.0572768		0.00021182	0.0314552		0.00386001	0.0474352
	0.000517209	0.0276472		0.00366898	0.0573787		0.00021182	0.0315082		0.00394579	0.0474352
	0.000517209	0.0276942		0.00377089	0.0573787		0.00021182	0.0315611		0.00394579	0.047521
	0.000517209	0.0277412		0.00377089	0.0574806		0.00021182	0.0316141		0.00394579	0.0476068
	0.000517209	0.0277882		0.00377089	0.0575826		0.00021182	0.031667		0.00394579	0.0476926
	0.000517209	0.0278352		0.00377089	0.0576845		0.00021182	0.03172		0.00394579	0.0477783
	0.000517209	0.0278823		0.00387281	0.0576845		0.00021182	0.0317729		0.00394579	0.0478641
	0.000517209	0.0279293		0.00387281	0.0577864		0.000264774	0.0317729		0.00394579	0.0479499
	0.000517209	0.0279763		0.00387281	0.0578883		0.000264774	0.0318259		0.00394579	0.0480357
	0.000517209	0.0280233		0.00397472	0.0578883		0.000264774	0.0318788		0.00394579	0.0481215
	0.000517209	0.0280703		0.00397472	0.0579902		0.000264774	0.0319318		0.00394579	0.0482072
	0.000517209	0.0281174		0.00397472	0.0580921		0.000264774	0.0319847		0.00394579	0.048293
	0.000517209	0.0281644		0.00397472	0.058194		0.000317729	0.0319847		0.00394579	0.0483788
	0.000517209	0.0282114		0.00397472	0.058296		0.000317729	0.0320377		0.00394579	0.0484646
	0.000517209	0.0282584		0.00397472	0.0583979		0.000317729	0.0320907		0.00394579	0.0485504
	0.000517209	0.0283054		0.00397472	0.0584998		0.000317729	0.0321436		0.00394579	0.0486361
	0.000517209	0.0283525		0.00397472	0.0586017		0.000317729	0.0321966		0.00394579	0.0487219
	0.000564228	0.0283525		0.00397472	0.0587036		0.000317729	0.0322495		0.00394579	0.0488077
	0.000564228	0.0283995		0.00397472	0.0588055		0.000317729	0.0323025		0.00394579	0.0488935
	0.000564228	0.0284465		0.00397472	0.0589075		0.000317729	0.0323554		0.00394579	0.0489792
	0.000564228	0.0284935		0.00397472	0.0590094		0.000317729	0.0324084		0.00394579	0.049065
	0.000564228	0.0285405		0.00397472	0.0591113		0.000317729	0.0324613		0.00394579	0.0491508
	0.000564228	0.0285875		0.00397472	0.0592132		0.000317729	0.0325143		0.00394579	0.0492366
	0.000564228	0.0286346		0.00397472	0.0593151		0.000317729	0.0325673		0.00394579	0.0493224
	0.000564228	0.0286816		0.00397472	0.059417		0.000317729	0.0326202		0.00394579	0.0494081
	0.000611247	0.0286816		0.00397472	0.059519		0.000317729	0.0326732		0.00394579	0.0494939
	0.000611247	0.0287286		0.00397472	0.0596209		0.000317729	0.0327261		0.00394579	0.0495797
	0.000611247	0.0287756		0.00397472	0.0597228		0.000317729	0.0327791		0.00394579	0.0496655
	0.000611247	0.0288226		0.00397472	0.0598247		0.000317729	0.032832		0.00394579	0.0497512
	0.000611247	0.0288697		0.00397472	0.0599266		0.000317729	0.032885		0.00394579	0.049837
	0.000611247	0.0289167		0.00407664	0.0599266		0.000317729	0.0329379		0.00394579	0.0499228
	0.000611247	0.0289637		0.00417856	0.0599266		0.000317729	0.0329909		0.00394579	0.0500086
	0.000611247	0.0290107		0.00417856	0.0600285		0.000317729	0.0330438		0.00394579	0.0500944
	0.000611247	0.0290577		0.00417856	0.0601305		0.000317729	0.0330968		0.00403157	0.0500944
	0.000611247	0.0291048		0.00417856	0.0602324		0.000317729	0.0331498		0.00403157	0.0501801
	0.000611247	0.0291518		0.00417856	0.0603343		0.000317729	0.0332027		0.00403157	0.0502659
	0.000611247	0.0291988		0.00417856	0.0604362		0.000317729	0.0332557		0.00403157	0.0503517
	0.000611247	0.0292458		0.00417856	0.0605381		0.000317729	0.0333086		0.00403157	0.0504375
	0.000611247	0.0292928		0.00417856	0.06064		0.000317729	0.0333616		0.00403157	0.0505232
	0.000611247	0.0293399		0.00417856	0.0607419		0.000317729	0.0334145		0.00403157	0.050609
	0.000611247	0.0293869		0.00417856	0.0608439		0.000317729	0.0334675		0.00403157	0.0506948
	0.000611247	0.0294339		0.00417856	0.0609458		0.000317729	0.0335204		0.00403157	0.0507806
	0.000611247	0.0294809		0.00417856	0.0610477		0.000317729	0.0335734		0.00403157	0.0508664
	0.000611247	0.0295279		0.00417856	0.0611496		0.000317729	0.0336264		0.00403157	0.0509521
	0.000611247	0.0295749		0.00417856	0.0612515		0.000317729	0.0336793		0.00403157	0.0510379
	0.000611247	0.029622		0.00417856	0.0613534		0.000317729	0.0337323		0.00403157	0.0511237
	0.000611247	0.029669		0.00417856	0.0614554		0.000317729	0.0337852		0.00403157	0.0512095
	0.000611247	0.029716		0.00417856	0.0615573		0.000317729	0.0338382		0.00403157	0.0512952
	0.000611247	0.029763		0.00417856	0.0616592		0.000317729	0.0338911		0.00411734	0.0512952
	0.000611247	0.02981		0.00417856	0.0617611		0.000317729	0.0339441		0.00411734	0.051381
	0.000658266	0.02981		0.00417856	0.061863		0.000317729	0.033997		0.00411734	0.0514668
	0.000658266	0.0298571		0.00417856	0.0619649		0.000317729	0.03405		0.00411734	0.0515526
	0.000658266	0.0299041		0.00417856	0.0620669		0.000317729	0.0341029		0.00411734	0.0516384
	0.000658266	0.0299511		0.00417856	0.0621688		0.000317729	0.0341559		0.00411734	0.0517241
	0.000658266	0.0299981		0.00417856	0.0622707		0.000317729	0.0342089		0.00420312	0.0517241
	0.000658266	0.0300451		0.00428047	0.0622707		0.000317729	0.0342618		0.00420312	0.0518099
	0.000658266	0.0300922		0.00438239	0.0622707		0.000317729	0.0343148		0.00420312	0.0518957
	0.000658266	0.0301392		0.00438239	0.0623726		0.000317729	0.0343677		0.00420312	0.0519815
	0.000658266	0.0301862		0.00438239	0.0624745		0.000317729	0.0344207		0.00420312	0.0520672
	0.000658266	0.0302332		0.00438239	0.0625764		0.000317729	0.0344736		0.0042889	0.0520672
	0.000658266	0.0302802		0.00438239	0.0626784		0.000317729	0.0345266		0.0042889	0.052153
	0.000658266	0.0303273		0.00438239	0.0627803		0.000317729	0.0345795		0.0042889	0.0522388
	0.000658266	0.0303743		0.0044843	0.0627803		0.000317729	0.0346325		0.0042889	0.0523246
	0.000658266	0.0304213		0.0044843	0.0628822		0.000317729	0.0346854		0.0042889	0.0524104
	0.000658266	0.0304683		0.0044843	0.0629841		0.000317729	0.0347384		0.0042889	0.0524961
	0.000658266	0.0305153		0.0044843	0.063086		0.000317729	0.0347914		0.0042889	0.0525819
	0.000658266	0.0305623		0.0044843	0.0631879		0.000317729	0.0348443		0.0042889	0.0526677
	0.000658266	0.0306094		0.0044843	0.0632898		0.000317729	0.0348973		0.0042889	0.0527535
	0.000658266	0.0306564		0.00458622	0.0632898		0.000317729	0.0349502		0.0042889	0.0528393
	0.000658266	0.0307034		0.00458622	0.0633918		0.000317729	0.0350032		0.0042889	0.052925
	0.000658266	0.0307504		0.00458622	0.0634937		0.000317729	0.0350561		0.0042889	0.0530108
	0.000658266	0.0307974		0.00458622	0.0635956		0.000317729	0.0351091		0.0042889	0.0530966
	0.000658266	0.0308445		0.00458622	0.0636975		0.000317729	0.035162		0.0042889	0.0531824
	0.000658266	0.0308915		0.00458622	0.0637994		0.000317729	0.035215		0.0042889	0.0532681
	0.000658266	0.0309385		0.00458622	0.0639013		0.000317729	0.035268		0.0042889	0.0533539
	0.000658266	0.0309855		0.00458622	0.0640033		0.000317729	0.0353209		0.0042889	0.0534397
	0.000658266	0.0310325		0.00458622	0.0641052		0.000317729	0.0353739		0.00437468	0.0534397
	0.000658266	0.0310796		0.00458622	0.0642071		0.000317729	0.0354268		0.00437468	0.0535255
	0.000658266	0.0311266		0.00458622	0.064309		0.000317729	0.0354798		0.00437468	0.0536113
	0.000658266	0.0311736		0.00458622	0.0644109		0.000317729	0.0355327		0.00437468	0.053697
	0.000658266	0.0312206		0.00458622	0.0645128		0.000317729	0.0355857		0.00437468	0.0537828
	0.000658266	0.0312676		0.00458622	0.0646148		0.000317729	0.0356386		0.00437468	0.0538686
	0.000658266	0.0313147		0.00468814	0.0646148		0.000317729	0.0356916		0.00437468	0.0539544
	0.000658266	0.0313617		0.00468814	0.0647167		0.000317729	0.0357445		0.00437468	0.0540401
	0.000658266	0.0314087		0.00468814	0.0648186		0.000317729	0.0357975		0.00437468	0.0541259
	0.000658266	0.0314557		0.00468814	0.0649205		0.000317729	0.0358505		0.00437468	0.0542117
	0.000658266	0.0315027		0.00468814	0.0650224		0.000317729	0.0359034		0.00437468	0.0542975
	0.000658266	0.0315497		0.00468814	0.0651243		0.000317729	0.0359564		0.00437468	0.0543833
	0.000658266	0.0315968		0.00468814	0.0652263		0.000317729	0.0360093		0.00437468	0.054469
	0.000658266	0.0316438		0.00468814	0.0653282		0.000317729	0.0360623		0.00437468	0.0545548
	0.000658266	0.0316908		0.00468814	0.0654301		0.000317729	0.0361152		0.00437468	0.0546406
	0.000658266	0.0317378		0.00468814	0.065532		0.000317729	0.0361682		0.00437468	0.0547264
	0.000658266	0.0317848		0.00468814	0.0656339		0.000317729	0.0362211		0.00437468	0.0548121
	0.000658266	0.0318319		0.00468814	0.0657358		0.000317729	0.0362741		0.00437468	0.0548979
	0.000658266	0.0318789		0.00468814	0.0658377		0.000317729	0.036327		0.00437468	0.0549837
	0.000658266	0.0319259		0.00468814	0.0659397		0.000317729	0.03638		0.00446046	0.0549837
	0.000658266	0.0319729		0.00468814	0.0660416		0.000317729	0.036433		0.00446046	0.0550695
	0.000658266	0.0320199		0.00468814	0.0661435		0.000317729	0.0364859		0.00446046	0.0551553
	0.000658266	0.032067		0.00468814	0.0662454		0.000317729	0.0365389		0.00446046	0.055241
	0.000658266	0.032114		0.00468814	0.0663473		0.000317729	0.0365918		0.00454623	0.055241
	0.000658266	0.032161		0.00468814	0.0664492		0.000317729	0.0366448		0.00454623	0.0553268
	0.000658266	0.032208		0.00468814	0.0665512		0.000317729	0.0366977		0.00454623	0.0554126
	0.000658266	0.032255		0.00468814	0.0666531		0.000317729	0.0367507		0.00454623	0.0554984
	0.000658266	0.0323021		0.00468814	0.066755		0.000317729	0.0368036		0.00463201	0.0554984
	0.000658266	0.0323491		0.00468814	0.0668569		0.000317729	0.0368566		0.00463201	0.0555841
	0.000705285	0.0323491		0.00468814	0.0669588		0.000317729	0.0369096		0.00463201	0.0556699
	0.000705285	0.0323961		0.00468814	0.0670607		0.000317729	0.0369625		0.00463201	0.0557557
	0.000705285	0.0324431		0.00468814	0.0671627		0.000317729	0.0370155		0.00463201	0.0558415
	0.000705285	0.0324901		0.00468814	0.0672646		0.000317729	0.0370684		0.00463201	0.0559273
	0.000752304	0.0324901		0.00468814	0.0673665		0.000317729	0.0371214		0.00463201	0.056013
	0.000752304	0.0325371		0.00468814	0.0674684		0.000317729	0.0371743		0.00463201	0.0560988
	0.000752304	0.0325842		0.00468814	0.0675703		0.000317729	0.0372273		0.00463201	0.0561846
	0.000752304	0.0326312		0.00479005	0.0675703		0.000317729	0.0372802		0.00463201	0.0562704
	0.000752304	0.0326782		0.00479005	0.0676722		0.000317729	0.0373332		0.00463201	0.0563562
	0.000752304	0.0327252		0.00479005	0.0677742		0.000317729	0.0373861		0.00463201	0.0564419
	0.000752304	0.0327722		0.00479005	0.0678761		0.000317729	0.0374391		0.00463201	0.0565277
	0.000752304	0.0328193		0.00479005	0.067978		0.000317729	0.0374921		0.00463201	0.0566135
	0.000752304	0.0328663		0.00479005	0.0680799		0.000317729	0.037545		0.00463201	0.0566993
	0.000752304	0.0329133		0.00489197	0.0680799		0.000317729	0.037598		0.00463201	0.056785
	0.000752304	0.0329603		0.00499389	0.0680799		0.000317729	0.0376509		0.00463201	0.0568708
	0.000752304	0.0330073		0.00499389	0.0681818		0.000317729	0.0377039		0.00463201	0.0569566
	0.000752304	0.0330544		0.00499389	0.0682837		0.000317729	0.0377568		0.00463201	0.0570424
	0.000752304	0.0331014		0.00499389	0.0683857		0.000317729	0.0378098		0.00463201	0.0571282
	0.000752304	0.0331484		0.00499389	0.0684876		0.000317729	0.0378627		0.00463201	0.0572139
	0.000752304	0.0331954		0.00499389	0.0685895		0.000317729	0.0379157		0.00463201	0.0572997
	0.000752304	0.0332424		0.00499389	0.0686914		0.000317729	0.0379687		0.00463201	0.0573855
	0.000752304	0.0332894		0.00499389	0.0687933		0.000317729	0.0380216		0.00463201	0.0574713
	0.000752304	0.0333365		0.00499389	0.0688952		0.000317729	0.0380746		0.00463201	0.057557
	0.000752304	0.0333835		0.00499389	0.0689971		0.000317729	0.0381275		0.00463201	0.0576428
	0.000752304	0.0334305		0.00499389	0.0690991		0.000317729	0.0381805		0.00463201	0.0577286
	0.000752304	0.0334775		0.00499389	0.069201		0.000317729	0.0382334		0.00463201	0.0578144
	0.000752304	0.0335245		0.00499389	0.0693029		0.000317729	0.0382864		0.00463201	0.0579002
	0.000752304	0.0335716		0.00499389	0.0694048		0.000317729	0.0383393		0.00463201	0.0579859
	0.000752304	0.0336186		0.0050958	0.0694048		0.000317729	0.0383923		0.00463201	0.0580717
	0.000752304	0.0336656		0.0050958	0.0695067		0.000317729	0.0384452		0.00463201	0.0581575
	0.000752304	0.0337126		0.00519772	0.0695067		0.000317729	0.0384982		0.00463201	0.0582433
	0.000752304	0.0337596		0.00519772	0.0696086		0.000317729	0.0385512		0.00463201	0.058329
	0.000799323	0.0337596		0.00519772	0.0697106		0.000317729	0.0386041		0.00463201	0.0584148
	0.000799323	0.0338067		0.00519772	0.0698125		0.000317729	0.0386571		0.00463201	0.0585006
	0.000799323	0.0338537		0.00529963	0.0698125		0.000317729	0.03871		0.00463201	0.0585864
	0.000799323	0.0339007		0.00529963	0.0699144		0.000317729	0.038763		0.00463201	0.0586722
	0.000799323	0.0339477		0.00529963	0.0700163		0.000317729	0.0388159		0.00463201	0.0587579
	0.000799323	0.0339947		0.00529963	0.0701182		0.000317729	0.0388689		0.00463201	0.0588437
	0.000799323	0.0340418		0.00529963	0.0702201		0.000317729	0.0389218		0.00463201	0.0589295
	0.000799323	0.0340888		0.00529963	0.0703221		0.000317729	0.0389748		0.00463201	0.0590153
	0.000799323	0.0341358		0.00529963	0.070424		0.000317729	0.0390277		0.00463201	0.059101
	0.000799323	0.0341828		0.00529963	0.0705259		0.000317729	0.0390807		0.00463201	0.0591868
	0.000799323	0.0342298		0.00529963	0.0706278		0.000317729	0.0391337		0.00463201	0.0592726
	0.000799323	0.0342768		0.00529963	0.0707297		0.000317729	0.0391866		0.00471779	0.0592726
	0.000799323	0.0343239		0.00529963	0.0708316		0.000317729	0.0392396		0.00471779	0.0593584
	0.000799323	0.0343709		0.00529963	0.0709336		0.000317729	0.0392925		0.00471779	0.0594442
	0.000799323	0.0344179		0.00529963	0.0710355		0.000317729	0.0393455		0.00471779	0.0595299
	0.000799323	0.0344649		0.00529963	0.0711374		0.000317729	0.0393984		0.00471779	0.0596157
	0.000799323	0.0345119		0.00529963	0.0712393		0.000317729	0.0394514		0.00471779	0.0597015
	0.000799323	0.034559		0.00540155	0.0712393		0.000317729	0.0395043		0.00471779	0.0597873
	0.000799323	0.034606		0.00540155	0.0713412		0.000370684	0.0395043		0.00471779	0.059873
	0.000799323	0.034653		0.00550347	0.0713412		0.000370684	0.0395573		0.00471779	0.0599588
	0.000799323	0.0347		0.00550347	0.0714431		0.000370684	0.0396103		0.00471779	0.0600446
	0.000799323	0.034747		0.00550347	0.071545		0.000370684	0.0396632		0.00471779	0.0601304
	0.000799323	0.0347941		0.00550347	0.071647		0.000370684	0.0397162		0.00471779	0.0602162
	0.000799323	0.0348411		0.00550347	0.0717489		0.000370684	0.0397691		0.00480357	0.0602162
	0.000799323	0.0348881		0.00550347	0.0718508		0.000370684	0.0398221		0.00480357	0.0603019
	0.000799323	0.0349351		0.00550347	0.0719527		0.000370684	0.039875		0.00480357	0.0603877
	0.000799323	0.0349821		0.00550347	0.0720546		0.000370684	0.039928		0.00480357	0.0604735
	0.000799323	0.0350292		0.00560538	0.0720546		0.000370684	0.0399809		0.00480357	0.0605593
	0.000799323	0.0350762		0.00560538	0.0721565		0.000370684	0.0400339		0.00480357	0.0606451
	0.000799323	0.0351232		0.0057073	0.0721565		0.000370684	0.0400868		0.00480357	0.0607308
	0.000799323	0.0351702		0.0057073	0.0722585		0.000370684	0.0401398		0.00480357	0.0608166
	0.000799323	0.0352172		0.0057073	0.0723604		0.000370684	0.0401928		0.00480357	0.0609024
	0.000799323	0.0352642		0.0057073	0.0724623		0.000370684	0.0402457		0.00480357	0.0609882
	0.000799323	0.0353113		0.0057073	0.0725642		0.000370684	0.0402987		0.00480357	0.0610739
	0.000799323	0.0353583		0.0057073	0.0726661		0.000370684	0.0403516		0.00480357	0.0611597
	0.000799323	0.0354053		0.0057073	0.072768		0.000370684	0.0404046		0.00480357	0.0612455
	0.000799323	0.0354523		0.0057073	0.07287		0.000370684	0.0404575		0.00480357	0.0613313
	0.000846342	0.0354523		0.0057073	0.0729719		0.000370684	0.0405105		0.00480357	0.0614171
	0.000846342	0.0354993		0.00580921	0.0729719		0.000370684	0.0405634		0.00480357	0.0615028
	0.000846342	0.0355464		0.00580921	0.0730738		0.000370684	0.0406164		0.00480357	0.0615886
	0.000846342	0.0355934		0.00580921	0.0731757		0.000370684	0.0406693		0.00480357	0.0616744
	0.000846342	0.0356404		0.00580921	0.0732776		0.000370684	0.0407223		0.00480357	0.0617602
	0.000846342	0.0356874		0.00580921	0.0733795		0.000370684	0.0407753		0.00480357	0.0618459
	0.000846342	0.0357344		0.00580921	0.0734815		0.000370684	0.0408282		0.00480357	0.0619317
	0.000846342	0.0357815		0.00580921	0.0735834		0.000370684	0.0408812		0.00480357	0.0620175
	0.000846342	0.0358285		0.00580921	0.0736853		0.000370684	0.0409341		0.00480357	0.0621033
	0.000846342	0.0358755		0.00580921	0.0737872		0.000370684	0.0409871		0.00480357	0.0621891
	0.000846342	0.0359225		0.00591113	0.0737872		0.000370684	0.04104		0.00480357	0.0622748
	0.000846342	0.0359695		0.00591113	0.0738891		0.000370684	0.041093		0.00488935	0.0622748
	0.000846342	0.0360166		0.00591113	0.073991		0.000370684	0.0411459		0.00488935	0.0623606
	0.000846342	0.0360636		0.00591113	0.0740929		0.000370684	0.0411989		0.00488935	0.0624464
	0.000846342	0.0361106		0.00591113	0.0741949		0.000370684	0.0412519		0.00488935	0.0625322
	0.000846342	0.0361576		0.00591113	0.0742968		0.000370684	0.0413048		0.00488935	0.0626179
	0.000846342	0.0362046		0.00591113	0.0743987		0.000370684	0.0413578		0.00488935	0.0627037
	0.000846342	0.0362516		0.00591113	0.0745006		0.000370684	0.0414107		0.00488935	0.0627895
	0.000846342	0.0362987		0.00591113	0.0746025		0.000370684	0.0414637		0.00488935	0.0628753
	0.000846342	0.0363457		0.00591113	0.0747044		0.000370684	0.0415166		0.00488935	0.0629611
	0.000846342	0.0363927		0.00601305	0.0747044		0.000370684	0.0415696		0.00488935	0.0630468
	0.000846342	0.0364397		0.00601305	0.0748064		0.000370684	0.0416225		0.00488935	0.0631326
	0.000846342	0.0364867		0.00601305	0.0749083		0.000370684	0.0416755		0.00488935	0.0632184
	0.000846342	0.0365338		0.00601305	0.0750102		0.000370684	0.0417284		0.00488935	0.0633042
	0.000846342	0.0365808		0.00611496	0.0750102		0.000370684	0.0417814		0.00488935	0.0633899
	0.000846342	0.0366278		0.00611496	0.0751121		0.000370684	0.0418344		0.00488935	0.0634757
	0.000846342	0.0366748		0.00611496	0.075214		0.000370684	0.0418873		0.00488935	0.0635615
	0.000846342	0.0367218		0.00611496	0.0753159		0.000370684	0.0419403		0.00488935	0.0636473
	0.000846342	0.0367689		0.00621688	0.0753159		0.000370684	0.0419932		0.00488935	0.0637331
	0.000846342	0.0368159		0.00621688	0.0754179		0.000370684	0.0420462		0.00488935	0.0638188
	0.000846342	0.0368629		0.00621688	0.0755198		0.000370684	0.0420991		0.00497512	0.0638188
	0.000846342	0.0369099		0.00621688	0.0756217		0.000370684	0.0421521		0.00497512	0.0639046
	0.000846342	0.0369569		0.00621688	0.0757236		0.000370684	0.042205		0.00497512	0.0639904
	0.000846342	0.0370039		0.00631879	0.0757236		0.000370684	0.042258		0.00497512	0.0640762
	0.000846342	0.037051		0.00631879	0.0758255		0.000370684	0.042311		0.00497512	0.0641619
	0.000846342	0.037098		0.00631879	0.0759274		0.000423639	0.042311		0.00497512	0.0642477
	0.000846342	0.037145		0.00631879	0.0760294		0.000423639	0.0423639		0.00497512	0.0643335
	0.000846342	0.037192		0.00631879	0.0761313		0.000423639	0.0424169		0.00497512	0.0644193
	0.000846342	0.037239		0.00631879	0.0762332		0.000423639	0.0424698		0.00497512	0.0645051
	0.000846342	0.0372861		0.00631879	0.0763351		0.000423639	0.0425228		0.00497512	0.0645908
	0.000846342	0.0373331		0.00631879	0.076437		0.000423639	0.0425757		0.00497512	0.0646766
	0.000846342	0.0373801		0.00631879	0.0765389		0.000423639	0.0426287		0.00497512	0.0647624
	0.000846342	0.0374271		0.00631879	0.0766408		0.000423639	0.0426816		0.00497512	0.0648482
	0.000846342	0.0374741		0.00631879	0.0767428		0.000423639	0.0427346		0.00497512	0.064934
	0.000846342	0.0375212		0.00631879	0.0768447		0.000423639	0.0427875		0.00497512	0.0650197
	0.000846342	0.0375682		0.00631879	0.0769466		0.000423639	0.0428405		0.0050609	0.0650197
	0.000893361	0.0375682		0.00631879	0.0770485		0.000423639	0.0428935		0.0050609	0.0651055
	0.000893361	0.0376152		0.00631879	0.0771504		0.000423639	0.0429464		0.0050609	0.0651913
	0.000893361	0.0376622		0.00631879	0.0772523		0.000423639	0.0429994		0.0050609	0.0652771
	0.000893361	0.0377092		0.00631879	0.0773543		0.000423639	0.0430523		0.00514668	0.0652771
	0.000893361	0.0377563		0.00631879	0.0774562		0.000423639	0.0431053		0.00514668	0.0653628
	0.000893361	0.0378033		0.00631879	0.0775581		0.000423639	0.0431582		0.00514668	0.0654486
	0.000893361	0.0378503		0.00631879	0.07766		0.000423639	0.0432112		0.00514668	0.0655344
	0.000893361	0.0378973		0.00631879	0.0777619		0.000423639	0.0432641		0.00514668	0.0656202
	0.000893361	0.0379443		0.00631879	0.0778638		0.000423639	0.0433171		0.00514668	0.065706
	0.000893361	0.0379913		0.00631879	0.0779658		0.000423639	0.04337		0.00514668	0.0657917
	0.000893361	0.0380384		0.00631879	0.0780677		0.000423639	0.043423		0.00514668	0.0658775
	0.000893361	0.0380854		0.00631879	0.0781696		0.000423639	0.043476		0.00514668	0.0659633
	0.000893361	0.0381324		0.00631879	0.0782715		0.000423639	0.0435289		0.00514668	0.0660491
	0.000893361	0.0381794		0.00631879	0.0783734		0.000423639	0.0435819		0.00514668	0.0661348
	0.000893361	0.0382264		0.00631879	0.0784753		0.000423639	0.0436348		0.00514668	0.0662206
	0.000893361	0.0382735		0.00631879	0.0785773		0.000423639	0.0436878		0.00514668	0.0663064
	0.000893361	0.0383205		0.00631879	0.0786792		0.000423639	0.0437407		0.00514668	0.0663922
	0.000893361	0.0383675		0.00631879	0.0787811		0.000423639	0.0437937		0.00523246	0.0663922
	0.000893361	0.0384145		0.00631879	0.078883		0.000423639	0.0438466		0.00523246	0.066478
	0.000893361	0.0384615		0.00642071	0.078883		0.000423639	0.0438996		0.00523246	0.0665637
	0.000893361	0.0385086		0.00642071	0.0789849		0.000423639	0.0439526		0.00531824	0.0665637
	0.000893361	0.0385556		0.00642071	0.0790868		0.000423639	0.0440055		0.00531824	0.0666495
	0.000893361	0.0386026		0.00642071	0.0791887		0.000423639	0.0440585		0.00531824	0.0667353
	0.000893361	0.0386496		0.00642071	0.0792907		0.000423639	0.0441114		0.00540401	0.0667353
	0.000893361	0.0386966		0.00642071	0.0793926		0.000423639	0.0441644		0.00540401	0.0668211
	0.000893361	0.0387437		0.00642071	0.0794945		0.000423639	0.0442173		0.00540401	0.0669068
	0.000893361	0.0387907		0.00642071	0.0795964		0.000423639	0.0442703		0.00540401	0.0669926
	0.000893361	0.0388377		0.00642071	0.0796983		0.000423639	0.0443232		0.00540401	0.0670784
	0.000893361	0.0388847		0.00652263	0.0796983		0.000423639	0.0443762		0.00540401	0.0671642
	0.000893361	0.0389317		0.00652263	0.0798002		0.000423639	0.0444291		0.00540401	0.06725
	0.000893361	0.0389787		0.00652263	0.0799022		0.000423639	0.0444821		0.00540401	0.0673357
	0.000893361	0.0390258		0.00652263	0.0800041		0.000423639	0.0445351		0.00540401	0.0674215
	0.000893361	0.0390728		0.00652263	0.080106		0.000423639	0.044588		0.00540401	0.0675073
	0.000893361	0.0391198		0.00652263	0.0802079		0.000423639	0.044641		0.00540401	0.0675931
	0.000893361	0.0391668		0.00652263	0.0803098		0.000423639	0.0446939		0.00548979	0.0675931
	0.000893361	0.0392138		0.00662454	0.0803098		0.000423639	0.0447469		0.00548979	0.0676788
	0.000893361	0.0392609		0.00672646	0.0803098		0.000423639	0.0447998		0.00548979	0.0677646
	0.000893361	0.0393079		0.00672646	0.0804117		0.000423639	0.0448528		0.00548979	0.0678504
	0.000893361	0.0393549		0.00672646	0.0805137		0.000423639	0.0449057		0.00548979	0.0679362
	0.000893361	0.0394019		0.00672646	0.0806156		0.000423639	0.0449587		0.00557557	0.0679362
	0.000893361	0.0394489		0.00672646	0.0807175		0.000423639	0.0450117		0.00557557	0.068022
	0.000893361	0.039496		0.00672646	0.0808194		0.000423639	0.0450646		0.00557557	0.0681077
	0.000893361	0.039543		0.00672646	0.0809213		0.000423639	0.0451176		0.00557557	0.0681935
	0.000893361	0.03959		0.00672646	0.0810232		0.000423639	0.0451705		0.00557557	0.0682793
	0.000893361	0.039637		0.00672646	0.0811252		0.000423639	0.0452235		0.00557557	0.0683651
	0.000893361	0.039684		0.00672646	0.0812271		0.000423639	0.0452764		0.00557557	0.0684508
	0.000893361	0.0397311		0.00672646	0.081329		0.000423639	0.0453294		0.00557557	0.0685366
	0.000893361	0.0397781		0.00672646	0.0814309		0.000423639	0.0453823		0.00557557	0.0686224
	0.000893361	0.0398251		0.00672646	0.0815328		0.000423639	0.0454353		0.00557557	0.0687082
	0.000893361	0.0398721		0.00682837	0.0815328		0.000423639	0.0454882		0.00557557	0.068794
	0.000893361	0.0399191		0.00682837	0.0816347		0.000423639	0.0455412		0.00557557	0.0688797
	0.000893361	0.0399661		0.00682837	0.0817366		0.000423639	0.0455942		0.00557557	0.0689655
	0.000893361	0.0400132		0.00682837	0.0818386		0.000423639	0.0456471		0.00557557	0.0690513
	0.000893361	0.0400602		0.00682837	0.0819405		0.000423639	0.0457001		0.00557557	0.0691371
	0.000893361	0.0401072		0.00682837	0.0820424		0.000423639	0.045753		0.00557557	0.0692229
	0.000893361	0.0401542		0.00682837	0.0821443		0.000423639	0.045806		0.00566135	0.0692229
	0.000893361	0.0402012		0.00682837	0.0822462		0.000423639	0.0458589		0.00566135	0.0693086
	0.000893361	0.0402483		0.00682837	0.0823481		0.000423639	0.0459119		0.00566135	0.0693944
	0.000893361	0.0402953		0.00682837	0.0824501		0.000423639	0.0459648		0.00566135	0.0694802
	0.000893361	0.0403423		0.00693029	0.0824501		0.000423639	0.0460178		0.00566135	0.069566
	0.000893361	0.0403893		0.00693029	0.082552		0.000423639	0.0460707		0.00566135	0.0696517
	0.000893361	0.0404363		0.00693029	0.0826539		0.000423639	0.0461237		0.00566135	0.0697375
	0.000893361	0.0404834		0.00693029	0.0827558		0.000423639	0.0461767		0.00566135	0.0698233
	0.000893361	0.0405304		0.00693029	0.0828577		0.000423639	0.0462296		0.00566135	0.0699091
	0.000893361	0.0405774		0.00693029	0.0829596		0.000423639	0.0462826		0.00566135	0.0699949
	0.000893361	0.0406244		0.00693029	0.0830616		0.000423639	0.0463355		0.00566135	0.0700806
	0.000893361	0.0406714		0.00693029	0.0831635		0.000423639	0.0463885		0.00566135	0.0701664
	0.000893361	0.0407185		0.00693029	0.0832654		0.000423639	0.0464414		0.00566135	0.0702522
	0.000893361	0.0407655		0.00693029	0.0833673		0.000423639	0.0464944		0.00566135	0.070338
	0.000893361	0.0408125		0.00693029	0.0834692		0.000423639	0.0465473		0.00566135	0.0704237
	0.000893361	0.0408595		0.00693029	0.0835711		0.000423639	0.0466003		0.00566135	0.0705095
	0.000893361	0.0409065		0.00693029	0.0836731		0.000423639	0.0466533		0.00566135	0.0705953
	0.000893361	0.0409535		0.00693029	0.083775		0.000423639	0.0467062		0.00566135	0.0706811
	0.000893361	0.0410006		0.00693029	0.0838769		0.000423639	0.0467592		0.00566135	0.0707669
	0.000893361	0.0410476		0.00703221	0.0838769		0.000423639	0.0468121		0.00566135	0.0708526
	0.000893361	0.0410946		0.00703221	0.0839788		0.000423639	0.0468651		0.00566135	0.0709384
	0.000893361	0.0411416		0.00703221	0.0840807		0.000423639	0.046918		0.00574713	0.0709384
	0.000893361	0.0411886		0.00713412	0.0840807		0.000423639	0.046971		0.00574713	0.0710242
	0.000893361	0.0412357		0.00713412	0.0841826		0.000423639	0.0470239		0.00574713	0.07111
	0.000893361	0.0412827		0.00713412	0.0842845		0.000423639	0.0470769		0.00574713	0.0711957
	0.000893361	0.0413297		0.00713412	0.0843865		0.000423639	0.0471298		0.00574713	0.0712815
	0.000893361	0.0413767		0.00723604	0.0843865		0.000423639	0.0471828		0.00574713	0.0713673
	0.000893361	0.0414237		0.00733795	0.0843865		0.000423639	0.0472358		0.00574713	0.0714531
	0.000893361	0.0414708		0.00733795	0.0844884		0.000423639	0.0472887		0.00574713	0.0715389
	0.000893361	0.0415178		0.00733795	0.0845903		0.000423639	0.0473417		0.00574713	0.0716246
	0.000893361	0.0415648		0.00733795	0.0846922		0.000423639	0.0473946		0.00574713	0.0717104
	0.000893361	0.0416118		0.00733795	0.0847941		0.000423639	0.0474476		0.00574713	0.0717962
	0.000893361	0.0416588		0.00733795	0.084896		0.000423639	0.0475005		0.00574713	0.071882
	0.000893361	0.0417058		0.00733795	0.084998		0.000423639	0.0475535		0.00574713	0.0719677
	0.000893361	0.0417529		0.00733795	0.0850999		0.000423639	0.0476064		0.0058329	0.0719677
	0.000893361	0.0417999		0.00733795	0.0852018		0.000423639	0.0476594		0.00591868	0.0719677
	0.000893361	0.0418469		0.00733795	0.0853037		0.000423639	0.0477123		0.00591868	0.0720535
	0.000893361	0.0418939		0.00733795	0.0854056		0.000423639	0.0477653		0.00591868	0.0721393
	0.000893361	0.0419409		0.00733795	0.0855075		0.000423639	0.0478183		0.00591868	0.0722251
	0.000893361	0.041988		0.00733795	0.0856095		0.000423639	0.0478712		0.00591868	0.0723109
	0.000893361	0.042035		0.00733795	0.0857114		0.000423639	0.0479242		0.00591868	0.0723966
	0.000893361	0.042082		0.00733795	0.0858133		0.000423639	0.0479771		0.00591868	0.0724824
	0.00094038	0.042082		0.00733795	0.0859152		0.000423639	0.0480301		0.00600446	0.0724824
	0.00094038	0.042129		0.00733795	0.0860171		0.000423639	0.048083		0.00600446	0.0725682
	0.00094038	0.042176		0.00733795	0.086119		0.000423639	0.048136		0.00600446	0.072654
	0.00094038	0.0422231		0.00743987	0.086119		0.000423639	0.0481889		0.00600446	0.0727397
	0.00094038	0.0422701		0.00743987	0.086221		0.000423639	0.0482419		0.00600446	0.0728255
	0.00094038	0.0423171		0.00754179	0.086221		0.000423639	0.0482949		0.00600446	0.0729113
	0.00094038	0.0423641		0.00754179	0.0863229		0.000423639	0.0483478		0.00600446	0.0729971
	0.00094038	0.0424111		0.00754179	0.0864248		0.000423639	0.0484008		0.00609024	0.0729971
	0.00094038	0.0424582		0.0076437	0.0864248		0.000423639	0.0484537		0.00609024	0.0730829
	0.00094038	0.0425052		0.0076437	0.0865267		0.000423639	0.0485067		0.00617602	0.0730829
	0.00094038	0.0425522		0.0076437	0.0866286		0.000423639	0.0485596		0.00617602	0.0731686
	0.000987399	0.0425522		0.0076437	0.0867305		0.000423639	0.0486126		0.00626179	0.0731686
	0.000987399	0.0425992		0.0076437	0.0868325		0.000423639	0.0486655		0.00626179	0.0732544
	0.000987399	0.0426462		0.0076437	0.0869344		0.000423639	0.0487185		0.00634757	0.0732544
	0.00103442	0.0426462		0.0076437	0.0870363		0.000423639	0.0487714		0.00634757	0.0733402
	0.00103442	0.0426932		0.0076437	0.0871382		0.000423639	0.0488244		0.00634757	0.073426
	0.00103442	0.0427403		0.0076437	0.0872401		0.000423639	0.0488774		0.00634757	0.0735118
	0.00103442	0.0427873		0.0076437	0.087342		0.000423639	0.0489303		0.00634757	0.0735975
	0.00103442	0.0428343		0.0076437	0.0874439		0.000423639	0.0489833		0.00634757	0.0736833
	0.00108144	0.0428343		0.00774562	0.0874439		0.000423639	0.0490362		0.00634757	0.0737691
	0.00108144	0.0428813		0.00774562	0.0875459		0.000476594	0.0490362		0.00634757	0.0738549
	0.00108144	0.0429283		0.00774562	0.0876478		0.000476594	0.0490892		0.00634757	0.0739406
	0.00108144	0.0429754		0.00784753	0.0876478		0.000476594	0.0491421		0.00634757	0.0740264
	0.00108144	0.0430224		0.00784753	0.0877497		0.000476594	0.0491951		0.00634757	0.0741122
	0.00108144	0.0430694		0.00784753	0.0878516		0.000476594	0.049248		0.00634757	0.074198
	0.00108144	0.0431164		0.00784753	0.0879535		0.000476594	0.049301		0.00634757	0.0742838
	0.00108144	0.0431634		0.00784753	0.0880554		0.000476594	0.049354		0.00634757	0.0743695
	0.00108144	0.0432105		0.00784753	0.0881574		0.000476594	0.0494069		0.00634757	0.0744553
	0.00108144	0.0432575		0.00784753	0.0882593		0.000476594	0.0494599		0.00634757	0.0745411
	0.00108144	0.0433045		0.00784753	0.0883612		0.000476594	0.0495128		0.00634757	0.0746269
	0.00112846	0.0433045		0.00784753	0.0884631		0.000476594	0.0495658		0.00634757	0.0747126
	0.00112846	0.0433515		0.00784753	0.088565		0.000476594	0.0496187		0.00634757	0.0747984
	0.00112846	0.0433985		0.00784753	0.0886669		0.000476594	0.0496717		0.00634757	0.0748842
	0.00112846	0.0434456		0.00784753	0.0887689		0.000476594	0.0497246		0.00634757	0.07497
	0.00112846	0.0434926		0.00784753	0.0888708		0.000476594	0.0497776		0.00634757	0.0750558
	0.00112846	0.0435396		0.00784753	0.0889727		0.000476594	0.0498305		0.00634757	0.0751415
	0.00112846	0.0435866		0.00784753	0.0890746		0.000476594	0.0498835		0.00634757	0.0752273
	0.00112846	0.0436336		0.00784753	0.0891765		0.000476594	0.0499365		0.00634757	0.0753131
	0.00112846	0.0436806		0.00784753	0.0892784		0.000476594	0.0499894		0.00634757	0.0753989
	0.00112846	0.0437277		0.00794945	0.0892784		0.000476594	0.0500424		0.00634757	0.0754846
	0.00112846	0.0437747		0.00805137	0.0892784		0.000476594	0.0500953		0.00634757	0.0755704
	0.00112846	0.0438217		0.00805137	0.0893804		0.000476594	0.0501483		0.00634757	0.0756562
	0.00112846	0.0438687		0.00805137	0.0894823		0.000476594	0.0502012		0.00634757	0.075742
	0.00112846	0.0439157		0.00805137	0.0895842		0.000476594	0.0502542		0.00634757	0.0758278
	0.00112846	0.0439628		0.00805137	0.0896861		0.000476594	0.0503071		0.00634757	0.0759135
	0.00112846	0.0440098		0.00805137	0.089788		0.000476594	0.0503601		0.00634757	0.0759993
	0.00112846	0.0440568		0.00805137	0.0898899		0.000476594	0.050413		0.00634757	0.0760851
	0.00112846	0.0441038		0.00805137	0.0899918		0.000476594	0.050466		0.00634757	0.0761709
	0.00112846	0.0441508		0.00805137	0.0900938		0.000476594	0.050519		0.00634757	0.0762566
	0.00112846	0.0441979		0.00805137	0.0901957		0.000476594	0.0505719		0.00634757	0.0763424
	0.00112846	0.0442449		0.00805137	0.0902976		0.000476594	0.0506249		0.00634757	0.0764282
	0.00112846	0.0442919		0.00815328	0.0902976		0.000476594	0.0506778		0.00634757	0.076514
	0.00112846	0.0443389		0.00815328	0.0903995		0.000476594	0.0507308		0.00634757	0.0765998
	0.00112846	0.0443859		0.00815328	0.0905014		0.000476594	0.0507837		0.00634757	0.0766855
	0.00112846	0.044433		0.0082552	0.0905014		0.000476594	0.0508367		0.00634757	0.0767713
	0.00112846	0.04448		0.0082552	0.0906033		0.000476594	0.0508896		0.00634757	0.0768571
	0.00112846	0.044527		0.0082552	0.0907053		0.000476594	0.0509426		0.00634757	0.0769429
	0.00117547	0.044527		0.00835711	0.0907053		0.000476594	0.0509956		0.00634757	0.0770286
	0.00122249	0.044527		0.00835711	0.0908072		0.000476594	0.0510485		0.00634757	0.0771144
	0.00122249	0.044574		0.00845903	0.0908072		0.000476594	0.0511015		0.00634757	0.0772002
	0.00122249	0.044621		0.00845903	0.0909091		0.000476594	0.0511544		0.00634757	0.077286
	0.00122249	0.044668		0.00845903	0.091011		0.000476594	0.0512074		0.00634757	0.0773718
	0.00126951	0.044668		0.00845903	0.0911129		0.000476594	0.0512603		0.00634757	0.0774575
	0.00126951	0.0447151		0.00845903	0.0912148		0.000476594	0.0513133		0.00634757	0.0775433
	0.00126951	0.0447621		0.00856095	0.0912148		0.000476594	0.0513662		0.00634757	0.0776291
	0.00126951	0.0448091		0.00856095	0.0913168		0.000476594	0.0514192		0.00634757	0.0777149
	0.00126951	0.0448561		0.00856095	0.0914187		0.000476594	0.0514721		0.00634757	0.0778007
	0.00126951	0.0449031		0.00856095	0.0915206		0.000476594	0.0515251		0.00634757	0.0778864
	0.00126951	0.0449502		0.00856095	0.0916225		0.000476594	0.0515781		0.00634757	0.0779722
	0.00126951	0.0449972		0.00856095	0.0917244		0.000476594	0.051631		0.00634757	0.078058
	0.00126951	0.0450442		0.00856095	0.0918263		0.000476594	0.051684		0.00643335	0.078058
	0.00126951	0.0450912		0.00856095	0.0919283		0.000476594	0.0517369		0.00643335	0.0781438
	0.00126951	0.0451382		0.00866286	0.0919283		0.000476594	0.0517899		0.00651913	0.0781438
	0.00126951	0.0451853		0.00876478	0.0919283		0.000476594	0.0518428		0.00651913	0.0782295
	0.00126951	0.0452323		0.00876478	0.0920302		0.000476594	0.0518958		0.00651913	0.0783153
	0.00126951	0.0452793		0.00876478	0.0921321		0.000476594	0.0519487		0.00651913	0.0784011
	0.00126951	0.0453263		0.00876478	0.092234		0.000476594	0.0520017		0.00651913	0.0784869
	0.00126951	0.0453733		0.00876478	0.0923359		0.000476594	0.0520546		0.00651913	0.0785727
	0.00126951	0.0454203		0.00876478	0.0924378		0.000476594	0.0521076		0.00651913	0.0786584
	0.00126951	0.0454674		0.00876478	0.0925397		0.000476594	0.0521606		0.00651913	0.0787442
	0.00126951	0.0455144		0.00876478	0.0926417		0.000476594	0.0522135		0.00651913	0.07883
	0.00126951	0.0455614		0.00876478	0.0927436		0.000476594	0.0522665		0.00651913	0.0789158
	0.00126951	0.0456084		0.00886669	0.0927436		0.000476594	0.0523194		0.00651913	0.0790015
	0.00126951	0.0456554		0.00886669	0.0928455		0.000476594	0.0523724		0.00660491	0.0790015
	0.00126951	0.0457025		0.00886669	0.0929474		0.000476594	0.0524253		0.00660491	0.0790873
	0.00126951	0.0457495		0.00886669	0.0930493		0.000476594	0.0524783		0.00660491	0.0791731
	0.00126951	0.0457965		0.00886669	0.0931512		0.000476594	0.0525312		0.00660491	0.0792589
	0.00126951	0.0458435		0.00886669	0.0932532		0.000476594	0.0525842		0.00660491	0.0793447
	0.00126951	0.0458905		0.00896861	0.0932532		0.000476594	0.0526372		0.00660491	0.0794304
	0.00126951	0.0459376		0.00896861	0.0933551		0.000476594	0.0526901		0.00660491	0.0795162
	0.00126951	0.0459846		0.00896861	0.093457		0.000476594	0.0527431		0.00669068	0.0795162
	0.00126951	0.0460316		0.00896861	0.0935589		0.000476594	0.052796		0.00669068	0.079602
	0.00126951	0.0460786		0.00896861	0.0936608		0.000476594	0.052849		0.00669068	0.0796878
	0.00126951	0.0461256		0.00907053	0.0936608		0.000476594	0.0529019		0.00669068	0.0797735
	0.00126951	0.0461727		0.00907053	0.0937627		0.000476594	0.0529549		0.00669068	0.0798593
	0.00126951	0.0462197		0.00907053	0.0938647		0.000476594	0.0530078		0.00669068	0.0799451
	0.00126951	0.0462667		0.00907053	0.0939666		0.000476594	0.0530608		0.00669068	0.0800309
	0.00126951	0.0463137		0.00907053	0.0940685		0.000476594	0.0531137		0.00669068	0.0801167
	0.00126951	0.0463607		0.00907053	0.0941704		0.000476594	0.0531667		0.00669068	0.0802024
	0.00126951	0.0464077		0.00907053	0.0942723		0.000476594	0.0532197		0.00669068	0.0802882
	0.00126951	0.0464548		0.00907053	0.0943742		0.000476594	0.0532726		0.00669068	0.080374
	0.00126951	0.0465018		0.00907053	0.0944762		0.000476594	0.0533256		0.00669068	0.0804598
	0.00126951	0.0465488		0.00907053	0.0945781		0.000476594	0.0533785		0.00669068	0.0805455
	0.00126951	0.0465958		0.00907053	0.09468		0.000476594	0.0534315		0.00669068	0.0806313
	0.00126951	0.0466428		0.00907053	0.0947819		0.000476594	0.0534844		0.00669068	0.0807171
	0.00126951	0.0466899		0.00907053	0.0948838		0.000476594	0.0535374		0.00669068	0.0808029
	0.00126951	0.0467369		0.00907053	0.0949857		0.000476594	0.0535903		0.00669068	0.0808887
	0.00126951	0.0467839		0.00907053	0.0950876		0.000476594	0.0536433		0.00669068	0.0809744
	0.00126951	0.0468309		0.00917244	0.0950876		0.000476594	0.0536963		0.00669068	0.0810602
	0.00126951	0.0468779		0.00917244	0.0951896		0.000476594	0.0537492		0.00669068	0.081146
	0.00126951	0.046925		0.00917244	0.0952915		0.000476594	0.0538022		0.00677646	0.081146
	0.00126951	0.046972		0.00917244	0.0953934		0.000476594	0.0538551		0.00677646	0.0812318
	0.00126951	0.047019		0.00917244	0.0954953		0.000476594	0.0539081		0.00677646	0.0813176
	0.00126951	0.047066		0.00917244	0.0955972		0.000476594	0.053961		0.00677646	0.0814033
	0.00126951	0.047113		0.00917244	0.0956991		0.000476594	0.054014		0.00677646	0.0814891
	0.00126951	0.0471601		0.00917244	0.0958011		0.000476594	0.0540669		0.00677646	0.0815749
	0.00126951	0.0472071		0.00917244	0.095903		0.000476594	0.0541199		0.00677646	0.0816607
	0.00126951	0.0472541		0.00927436	0.095903		0.000476594	0.0541728		0.00677646	0.0817464
	0.00126951	0.0473011		0.00927436	0.0960049		0.000476594	0.0542258		0.00677646	0.0818322
	0.00126951	0.0473481		0.00927436	0.0961068		0.000476594	0.0542788		0.00677646	0.081918
	0.00126951	0.0473951		0.00937627	0.0961068		0.000476594	0.0543317		0.00677646	0.0820038
	0.00126951	0.0474422		0.00937627	0.0962087		0.000476594	0.0543847		0.00677646	0.0820896
	0.00126951	0.0474892		0.00937627	0.0963106		0.000476594	0.0544376		0.00677646	0.0821753
	0.00126951	0.0475362		0.00937627	0.0964126		0.000476594	0.0544906		0.00677646	0.0822611
	0.00126951	0.0475832		0.00937627	0.0965145		0.000476594	0.0545435		0.00677646	0.0823469
	0.00126951	0.0476302		0.00937627	0.0966164		0.000476594	0.0545965		0.00677646	0.0824327
	0.00126951	0.0476773		0.00937627	0.0967183		0.000476594	0.0546494		0.00677646	0.0825184
	0.00126951	0.0477243		0.00937627	0.0968202		0.000476594	0.0547024		0.00677646	0.0826042
	0.00131653	0.0477243		0.00937627	0.0969221		0.000476594	0.0547553		0.00677646	0.08269
	0.00131653	0.0477713		0.00947819	0.0969221		0.000476594	0.0548083		0.00677646	0.0827758
	0.00131653	0.0478183		0.00947819	0.0970241		0.000476594	0.0548613		0.00686224	0.0827758
	0.00131653	0.0478653		0.00958011	0.0970241		0.000476594	0.0549142		0.00686224	0.0828616
	0.00131653	0.0479124		0.00958011	0.097126		0.000476594	0.0549672		0.00694802	0.0828616
	0.00131653	0.0479594		0.00958011	0.0972279		0.000476594	0.0550201		0.00694802	0.0829473
	0.00131653	0.0480064		0.00958011	0.0973298		0.000476594	0.0550731		0.00694802	0.0830331
	0.00131653	0.0480534		0.00958011	0.0974317		0.000476594	0.055126		0.00694802	0.0831189
	0.00131653	0.0481004		0.00958011	0.0975336		0.000476594	0.055179		0.0070338	0.0831189
	0.00131653	0.0481475		0.00958011	0.0976355		0.000529549	0.055179		0.0070338	0.0832047
	0.00131653	0.0481945		0.00958011	0.0977375		0.000529549	0.0552319		0.0070338	0.0832904
	0.00131653	0.0482415		0.00958011	0.0978394		0.000529549	0.0552849		0.0070338	0.0833762
	0.00131653	0.0482885		0.00958011	0.0979413		0.000529549	0.0553379		0.0070338	0.083462
	0.00131653	0.0483355		0.00958011	0.0980432		0.000529549	0.0553908		0.0070338	0.0835478
	0.00131653	0.0483825		0.00958011	0.0981451		0.000529549	0.0554438		0.0070338	0.0836336
	0.00131653	0.0484296		0.00958011	0.098247		0.000529549	0.0554967		0.0070338	0.0837193
	0.00131653	0.0484766		0.00958011	0.098349		0.000529549	0.0555497		0.0070338	0.0838051
	0.00131653	0.0485236		0.00958011	0.0984509		0.000529549	0.0556026		0.0070338	0.0838909
	0.00131653	0.0485706		0.00958011	0.0985528		0.000529549	0.0556556		0.0070338	0.0839767
	0.00131653	0.0486176		0.00958011	0.0986547		0.000529549	0.0557085		0.0070338	0.0840624
	0.00131653	0.0486647		0.00958011	0.0987566		0.000529549	0.0557615		0.00711957	0.0840624
	0.00131653	0.0487117		0.00958011	0.0988585		0.000529549	0.0558144		0.00711957	0.0841482
	0.00131653	0.0487587		0.00958011	0.0989605		0.000529549	0.0558674		0.00711957	0.084234
	0.00131653	0.0488057		0.00958011	0.0990624		0.000529549	0.0559204		0.00711957	0.0843198
	0.00131653	0.0488527		0.00968202	0.0990624		0.000529549	0.0559733		0.00711957	0.0844056
	0.00131653	0.0488998		0.00968202	0.0991643		0.000529549	0.0560263		0.00711957	0.0844913
	0.00131653	0.0489468		0.00968202	0.0992662		0.000529549	0.0560792		0.00711957	0.0845771
	0.00131653	0.0489938		0.00968202	0.0993681		0.000529549	0.0561322		0.00711957	0.0846629
	0.00136355	0.0489938		0.00978394	0.0993681		0.000529549	0.0561851		0.00711957	0.0847487
	0.00136355	0.0490408		0.00978394	0.09947		0.000529549	0.0562381		0.00711957	0.0848344
	0.00136355	0.0490878		0.00978394	0.099572		0.000529549	0.056291		0.00711957	0.0849202
	0.00136355	0.0491349		0.00978394	0.0996739		0.000529549	0.056344		0.00711957	0.085006
	0.00136355	0.0491819		0.00978394	0.0997758		0.000529549	0.0563969		0.00720535	0.085006
	0.00136355	0.0492289		0.00978394	0.0998777		0.000529549	0.0564499		0.00720535	0.0850918
	0.00136355	0.0492759		0.00978394	0.0999796		0.000529549	0.0565029		0.00720535	0.0851776
	0.00136355	0.0493229		0.00978394	0.100082		0.000529549	0.0565558		0.00729113	0.0851776
	0.00141057	0.0493229		0.00978394	0.100183		0.000529549	0.0566088		0.00729113	0.0852633
	0.00141057	0.0493699		0.00978394	0.100285		0.000529549	0.0566617		0.00729113	0.0853491
	0.00141057	0.049417		0.00978394	0.100387		0.000529549	0.0567147		0.00729113	0.0854349
	0.00141057	0.049464		0.00978394	0.100489		0.000529549	0.0567676		0.00729113	0.0855207
	0.00141057	0.049511		0.00978394	0.100591		0.000529549	0.0568206		0.00729113	0.0856065
	0.00141057	0.049558		0.00978394	0.100693		0.000529549	0.0568735		0.00737691	0.0856065
	0.00141057	0.049605		0.00978394	0.100795		0.000529549	0.0569265		0.00737691	0.0856922
	0.00141057	0.0496521		0.00988585	0.100795		0.000529549	0.0569795		0.00737691	0.085778
	0.00141057	0.0496991		0.00988585	0.100897		0.000529549	0.0570324		0.00737691	0.0858638
	0.00145759	0.0496991		0.00988585	0.100999		0.000529549	0.0570854		0.00737691	0.0859496
	0.00150461	0.0496991		0.00988585	0.101101		0.000529549	0.0571383		0.00737691	0.0860353
	0.00150461	0.0497461		0.00988585	0.101203		0.000529549	0.0571913		0.00737691	0.0861211
	0.00150461	0.0497931		0.00988585	0.101305		0.000529549	0.0572442		0.00737691	0.0862069
	0.00150461	0.0498401		0.00988585	0.101406		0.000529549	0.0572972		0.00737691	0.0862927
	0.00150461	0.0498872		0.00988585	0.101508		0.000529549	0.0573501		0.00737691	0.0863785
	0.00150461	0.0499342		0.00988585	0.10161		0.000529549	0.0574031		0.00737691	0.0864642
	0.00155163	0.0499342		0.00988585	0.101712		0.000529549	0.057456		0.00737691	0.08655
	0.00155163	0.0499812		0.00988585	0.101814		0.000529549	0.057509		0.00737691	0.0866358
	0.00155163	0.0500282		0.00988585	0.101916		0.000529549	0.057562		0.00737691	0.0867216
	0.00155163	0.0500752		0.00988585	0.102018		0.000529549	0.0576149		0.00737691	0.0868073
	0.00155163	0.0501222		0.00988585	0.10212		0.000529549	0.0576679		0.00737691	0.0868931
	0.00155163	0.0501693		0.00998777	0.10212		0.000529549	0.0577208		0.00746269	0.0868931
	0.00155163	0.0502163		0.00998777	0.102222		0.000529549	0.0577738		0.00754846	0.0868931
	0.00155163	0.0502633		0.00998777	0.102324		0.000529549	0.0578267		0.00754846	0.0869789
	0.00155163	0.0503103		0.00998777	0.102426		0.000529549	0.0578797		0.00763424	0.0869789
	0.00155163	0.0503573		0.0100897	0.102426		0.000529549	0.0579326		0.00763424	0.0870647
	0.00155163	0.0504044		0.0100897	0.102528		0.000529549	0.0579856		0.00763424	0.0871505
	0.00155163	0.0504514		0.0100897	0.102629		0.000529549	0.0580386		0.00763424	0.0872362
	0.00159865	0.0504514		0.0100897	0.102731		0.000529549	0.0580915		0.00763424	0.087322
	0.00159865	0.0504984		0.0100897	0.102833		0.000529549	0.0581445		0.00763424	0.0874078
	0.00159865	0.0505454		0.0100897	0.102935		0.000529549	0.0581974		0.00772002	0.0874078
	0.00159865	0.0505924		0.0101916	0.102935		0.000529549	0.0582504		0.00772002	0.0874936
	0.00159865	0.0506395		0.0101916	0.103037		0.000529549	0.0583033		0.0078058	0.0874936
	0.00159865	0.0506865		0.0101916	0.103139		0.000529549	0.0583563		0.0078058	0.0875793
	0.00159865	0.0507335		0.0101916	0.103241		0.000529549	0.0584092		0.0078058	0.0876651
	0.00159865	0.0507805		0.0101916	0.103343		0.000529549	0.0584622		0.0078058	0.0877509
	0.00159865	0.0508275		0.0101916	0.103445		0.000529549	0.0585151		0.0078058	0.0878367
	0.00159865	0.0508746		0.0101916	0.103547		0.000582504	0.0585151		0.0078058	0.0879225
	0.00159865	0.0509216		0.0101916	0.103649		0.000582504	0.0585681		0.0078058	0.0880082
	0.00159865	0.0509686		0.0101916	0.103751		0.000582504	0.0586211		0.0078058	0.088094
	0.00159865	0.0510156		0.0101916	0.103852		0.000635459	0.0586211		0.0078058	0.0881798
	0.00159865	0.0510626		0.0101916	0.103954		0.000635459	0.058674		0.0078058	0.0882656
	0.00159865	0.0511096		0.0101916	0.104056		0.000635459	0.058727		0.0078058	0.0883513
	0.00159865	0.0511567		0.0102935	0.104056		0.000635459	0.0587799		0.0078058	0.0884371
	0.00159865	0.0512037		0.0103954	0.104056		0.000635459	0.0588329		0.0078058	0.0885229
	0.00159865	0.0512507		0.0103954	0.104158		0.000635459	0.0588858		0.0078058	0.0886087
	0.00159865	0.0512977		0.0103954	0.10426		0.000635459	0.0589388		0.0078058	0.0886945
	0.00159865	0.0513447		0.0103954	0.104362		0.000635459	0.0589917		0.00789158	0.0886945
	0.00159865	0.0513918		0.0103954	0.104464		0.000635459	0.0590447		0.00789158	0.0887802
	0.00159865	0.0514388		0.0103954	0.104566		0.000635459	0.0590976		0.00789158	0.088866
	0.00159865	0.0514858		0.0103954	0.104668		0.000635459	0.0591506		0.00789158	0.0889518
	0.00159865	0.0515328		0.0103954	0.10477		0.000635459	0.0592036		0.00789158	0.0890376
	0.00159865	0.0515798		0.0103954	0.104872		0.000635459	0.0592565		0.00789158	0.0891233
	0.00159865	0.0516269		0.0103954	0.104974		0.000635459	0.0593095		0.00789158	0.0892091
	0.00159865	0.0516739		0.0103954	0.105075		0.000635459	0.0593624		0.00789158	0.0892949
	0.00159865	0.0517209		0.0103954	0.105177		0.000635459	0.0594154		0.00789158	0.0893807
	0.00159865	0.0517679		0.0104974	0.105177		0.000635459	0.0594683		0.00789158	0.0894665
	0.00159865	0.0518149		0.0104974	0.105279		0.000635459	0.0595213		0.00789158	0.0895522
	0.00159865	0.051862		0.0104974	0.105381		0.000688413	0.0595213		0.00789158	0.089638
	0.00159865	0.051909		0.0104974	0.105483		0.000688413	0.0595742		0.00789158	0.0897238
	0.00159865	0.051956		0.0104974	0.105585		0.000688413	0.0596272		0.00789158	0.0898096
	0.00159865	0.052003		0.0104974	0.105687		0.000688413	0.0596802		0.00789158	0.0898954
	0.00159865	0.05205		0.0104974	0.105789		0.000688413	0.0597331		0.00789158	0.0899811
	0.00159865	0.052097		0.0104974	0.105891		0.000688413	0.0597861		0.00789158	0.0900669
	0.00159865	0.0521441		0.0105993	0.105891		0.000688413	0.059839		0.00789158	0.0901527
	0.00159865	0.0521911		0.0107012	0.105891		0.000688413	0.059892		0.00789158	0.0902385
	0.00159865	0.0522381		0.0107012	0.105993		0.000688413	0.0599449		0.00789158	0.0903242
	0.00159865	0.0522851		0.0107012	0.106095		0.000688413	0.0599979		0.00789158	0.09041
	0.00159865	0.0523321		0.0108031	0.106095		0.000688413	0.0600508		0.00789158	0.0904958
	0.00159865	0.0523792		0.0108031	0.106196		0.000688413	0.0601038		0.00789158	0.0905816
	0.00159865	0.0524262		0.0108031	0.106298		0.000688413	0.0601567		0.00789158	0.0906674
	0.00159865	0.0524732		0.010905	0.106298		0.000688413	0.0602097		0.00789158	0.0907531
	0.00159865	0.0525202		0.010905	0.1064		0.000688413	0.0602627		0.00789158	0.0908389
	0.00159865	0.0525672		0.010905	0.106502		0.000688413	0.0603156		0.00789158	0.0909247
	0.00164566	0.0525672		0.010905	0.106604		0.000688413	0.0603686		0.00789158	0.0910105
	0.00164566	0.0526143		0.010905	0.106706		0.000688413	0.0604215		0.00789158	0.0910962
	0.00164566	0.0526613		0.010905	0.106808		0.000688413	0.0604745		0.00789158	0.091182
	0.00164566	0.0527083		0.010905	0.10691		0.000688413	0.0605274		0.00789158	0.0912678
	0.00164566	0.0527553		0.010905	0.107012		0.000688413	0.0605804		0.00789158	0.0913536
	0.00164566	0.0528023		0.010905	0.107114		0.000688413	0.0606333		0.00789158	0.0914394
	0.00164566	0.0528494		0.010905	0.107216		0.000688413	0.0606863		0.00789158	0.0915251
	0.00169268	0.0528494		0.010905	0.107318		0.000688413	0.0607393		0.00789158	0.0916109
	0.00169268	0.0528964		0.010905	0.107419		0.000688413	0.0607922		0.00789158	0.0916967
	0.00169268	0.0529434		0.010905	0.107521		0.000688413	0.0608452		0.00789158	0.0917825
	0.00169268	0.0529904		0.010905	0.107623		0.000688413	0.0608981		0.00789158	0.0918682
	0.00169268	0.0530374		0.010905	0.107725		0.000688413	0.0609511		0.00789158	0.091954
	0.00169268	0.0530844		0.010905	0.107827		0.000688413	0.061004		0.00789158	0.0920398
	0.00169268	0.0531315		0.0110069	0.107827		0.000688413	0.061057		0.00789158	0.0921256
	0.00169268	0.0531785		0.0111088	0.107827		0.000688413	0.0611099		0.00797735	0.0921256
	0.00169268	0.0532255		0.0112108	0.107827		0.000688413	0.0611629		0.00806313	0.0921256
	0.00169268	0.0532725		0.0112108	0.107929		0.000688413	0.0612158		0.00806313	0.0922114
	0.00169268	0.0533195		0.0112108	0.108031		0.000688413	0.0612688		0.00806313	0.0922971
	0.00169268	0.0533666		0.0113127	0.108031		0.000688413	0.0613218		0.00806313	0.0923829
	0.00169268	0.0534136		0.0113127	0.108133		0.000688413	0.0613747		0.00806313	0.0924687
	0.0017397	0.0534136		0.0113127	0.108235		0.000688413	0.0614277		0.00814891	0.0924687
	0.0017397	0.0534606		0.0113127	0.108337		0.000688413	0.0614806		0.00814891	0.0925545
	0.0017397	0.0535076		0.0114146	0.108337		0.000688413	0.0615336		0.00814891	0.0926402
	0.0017397	0.0535546		0.0114146	0.108439		0.000688413	0.0615865		0.00814891	0.092726
	0.0017397	0.0536017		0.0114146	0.108541		0.000688413	0.0616395		0.00823469	0.092726
	0.0017397	0.0536487		0.0114146	0.108642		0.000688413	0.0616924		0.00823469	0.0928118
	0.0017397	0.0536957		0.0114146	0.108744		0.000688413	0.0617454		0.00823469	0.0928976
	0.0017397	0.0537427		0.0114146	0.108846		0.000688413	0.0617983		0.00832047	0.0928976
	0.0017397	0.0537897		0.0114146	0.108948		0.000688413	0.0618513		0.00832047	0.0929834
	0.0017397	0.0538368		0.0115165	0.108948		0.000688413	0.0619043		0.00832047	0.0930691
	0.0017397	0.0538838		0.0115165	0.10905		0.000688413	0.0619572		0.00832047	0.0931549
	0.0017397	0.0539308		0.0115165	0.109152		0.000688413	0.0620102		0.00832047	0.0932407
	0.0017397	0.0539778		0.0115165	0.109254		0.000688413	0.0620631		0.00832047	0.0933265
	0.0017397	0.0540248		0.0115165	0.109356		0.000688413	0.0621161		0.00840624	0.0933265
	0.0017397	0.0540718		0.0115165	0.109458		0.000688413	0.062169		0.00840624	0.0934122
	0.0017397	0.0541189		0.0116184	0.109458		0.000688413	0.062222		0.00840624	0.093498
	0.0017397	0.0541659		0.0116184	0.10956		0.000688413	0.0622749		0.00840624	0.0935838
	0.0017397	0.0542129		0.0117203	0.10956		0.000688413	0.0623279		0.00840624	0.0936696
	0.0017397	0.0542599		0.0117203	0.109662		0.000688413	0.0623809		0.00840624	0.0937554
	0.0017397	0.0543069		0.0117203	0.109764		0.000688413	0.0624338		0.00849202	0.0937554
	0.0017397	0.054354		0.0117203	0.109865		0.000688413	0.0624868		0.00849202	0.0938411
	0.00178672	0.054354		0.0117203	0.109967		0.000688413	0.0625397		0.00849202	0.0939269
	0.00178672	0.054401		0.0118223	0.109967		0.000688413	0.0625927		0.0085778	0.0939269
	0.00178672	0.054448		0.0118223	0.110069		0.000688413	0.0626456		0.0085778	0.0940127
	0.00178672	0.054495		0.0118223	0.110171		0.000688413	0.0626986		0.0085778	0.0940985
	0.00178672	0.054542		0.0118223	0.110273		0.000688413	0.0627515		0.0085778	0.0941843
	0.00178672	0.0545891		0.0118223	0.110375		0.000688413	0.0628045		0.0085778	0.09427
	0.00178672	0.0546361		0.0118223	0.110477		0.000688413	0.0628574		0.0085778	0.0943558
	0.00183374	0.0546361		0.0118223	0.110579		0.000688413	0.0629104		0.0085778	0.0944416
	0.00183374	0.0546831		0.0118223	0.110681		0.000688413	0.0629634		0.0085778	0.0945274
	0.00183374	0.0547301		0.0118223	0.110783		0.000688413	0.0630163		0.0085778	0.0946131
	0.00183374	0.0547771		0.0118223	0.110885		0.000688413	0.0630693		0.0085778	0.0946989
	0.00183374	0.0548241		0.0118223	0.110987		0.000688413	0.0631222		0.0085778	0.0947847
	0.00183374	0.0548712		0.0118223	0.111088		0.000688413	0.0631752		0.0085778	0.0948705
	0.00183374	0.0549182		0.0118223	0.11119		0.000688413	0.0632281		0.0085778	0.0949563
	0.00183374	0.0549652		0.0118223	0.111292		0.000688413	0.0632811		0.0085778	0.095042
	0.00183374	0.0550122		0.0118223	0.111394		0.000688413	0.063334		0.0085778	0.0951278
	0.00183374	0.0550592		0.0118223	0.111496		0.000688413	0.063387		0.0085778	0.0952136
	0.00183374	0.0551063		0.0118223	0.111598		0.000688413	0.0634399		0.00866358	0.0952136
	0.00183374	0.0551533		0.0118223	0.1117		0.000688413	0.0634929		0.00866358	0.0952994
	0.00183374	0.0552003		0.0118223	0.111802		0.000688413	0.0635459		0.00866358	0.0953851
	0.00183374	0.0552473		0.0118223	0.111904		0.000688413	0.0635988		0.00866358	0.0954709
	0.00183374	0.0552943		0.0118223	0.112006		0.000688413	0.0636518		0.00866358	0.0955567
	0.00183374	0.0553414		0.0118223	0.112108		0.000688413	0.0637047		0.00866358	0.0956425
	0.00183374	0.0553884		0.0118223	0.11221		0.000688413	0.0637577		0.00866358	0.0957283
	0.00183374	0.0554354		0.0118223	0.112311		0.000688413	0.0638106		0.00866358	0.095814
	0.00183374	0.0554824		0.0118223	0.112413		0.000688413	0.0638636		0.00866358	0.0958998
	0.00183374	0.0555294		0.0118223	0.112515		0.000688413	0.0639165		0.00866358	0.0959856
	0.00183374	0.0555765		0.0118223	0.112617		0.000688413	0.0639695		0.00866358	0.0960714
	0.00183374	0.0556235		0.0118223	0.112719		0.000688413	0.0640225		0.00866358	0.0961571
	0.00183374	0.0556705		0.0118223	0.112821		0.000688413	0.0640754		0.00866358	0.0962429
	0.00183374	0.0557175		0.0119242	0.112821		0.000688413	0.0641284		0.00866358	0.0963287
	0.00183374	0.0557645		0.0119242	0.112923		0.000688413	0.0641813		0.00866358	0.0964145
	0.00188076	0.0557645		0.0119242	0.113025		0.000688413	0.0642343		0.00866358	0.0965003
	0.00188076	0.0558115		0.0119242	0.113127		0.000688413	0.0642872		0.00866358	0.096586
	0.00188076	0.0558586		0.0119242	0.113229		0.000688413	0.0643402		0.00866358	0.0966718
	0.00192778	0.0558586		0.0119242	0.113331		0.000688413	0.0643931		0.00866358	0.0967576
	0.0019748	0.0558586		0.0119242	0.113433		0.000688413	0.0644461		0.00866358	0.0968434
	0.0019748	0.0559056		0.0119242	0.113534		0.000688413	0.064499		0.00866358	0.0969291
	0.0019748	0.0559526		0.0119242	0.113636		0.000688413	0.064552		0.00874936	0.0969291
	0.0019748	0.0559996		0.0119242	0.113738		0.000688413	0.064605		0.00874936	0.0970149
	0.0019748	0.0560466		0.0119242	0.11384		0.000688413	0.0646579		0.00874936	0.0971007
	0.0019748	0.0560937		0.0119242	0.113942		0.000688413	0.0647109		0.00874936	0.0971865
	0.0019748	0.0561407		0.0119242	0.114044		0.000688413	0.0647638		0.00874936	0.0972723
	0.0019748	0.0561877		0.0119242	0.114146		0.000688413	0.0648168		0.00874936	0.097358
	0.0019748	0.0562347		0.0119242	0.114248		0.000688413	0.0648697		0.00874936	0.0974438
	0.0019748	0.0562817		0.0119242	0.11435		0.000688413	0.0649227		0.00874936	0.0975296
	0.0019748	0.0563288		0.0119242	0.114452		0.000688413	0.0649756		0.00883513	0.0975296
	0.0019748	0.0563758		0.0119242	0.114554		0.000688413	0.0650286		0.00883513	0.0976154
	0.0019748	0.0564228		0.0119242	0.114656		0.000688413	0.0650816		0.00883513	0.0977011
	0.0019748	0.0564698		0.0119242	0.114757		0.000688413	0.0651345		0.00883513	0.0977869
	0.0019748	0.0565168		0.0119242	0.114859		0.000688413	0.0651875		0.00883513	0.0978727
	0.0019748	0.0565639		0.0119242	0.114961		0.000741368	0.0651875		0.00883513	0.0979585
	0.0019748	0.0566109		0.0119242	0.115063		0.000741368	0.0652404		0.00883513	0.0980443
	0.0019748	0.0566579		0.0119242	0.115165		0.000741368	0.0652934		0.00883513	0.09813
	0.0019748	0.0567049		0.0119242	0.115267		0.000741368	0.0653463		0.00883513	0.0982158
	0.0019748	0.0567519		0.0119242	0.115369		0.000741368	0.0653993		0.00892091	0.0982158
	0.0019748	0.0567989		0.0119242	0.115471		0.000741368	0.0654522		0.00892091	0.0983016
	0.0019748	0.056846		0.0119242	0.115573		0.000741368	0.0655052		0.00892091	0.0983874
	0.0019748	0.056893		0.0119242	0.115675		0.000741368	0.0655581		0.00892091	0.0984732
	0.0019748	0.05694		0.0120261	0.115675		0.000741368	0.0656111		0.00892091	0.0985589
	0.0019748	0.056987		0.0120261	0.115777		0.000741368	0.0656641		0.00892091	0.0986447
	0.0019748	0.057034		0.0120261	0.115879		0.000741368	0.065717		0.00892091	0.0987305
	0.0019748	0.0570811		0.0120261	0.11598		0.000741368	0.06577		0.00892091	0.0988163
	0.0019748	0.0571281		0.012128	0.11598		0.000741368	0.0658229		0.00892091	0.098902
	0.0019748	0.0571751		0.0122299	0.11598		0.000741368	0.0658759		0.00892091	0.0989878
	0.0019748	0.0572221		0.0122299	0.116082		0.000741368	0.0659288		0.00892091	0.0990736
	0.0019748	0.0572691		0.0122299	0.116184		0.000741368	0.0659818		0.00900669	0.0990736
	0.0019748	0.0573162		0.0122299	0.116286		0.000741368	0.0660347		0.00900669	0.0991594
	0.0019748	0.0573632		0.0123318	0.116286		0.000741368	0.0660877		0.00900669	0.0992452
	0.0019748	0.0574102		0.0124338	0.116286		0.000741368	0.0661406		0.00900669	0.0993309
	0.0019748	0.0574572		0.0124338	0.116388		0.000741368	0.0661936		0.00900669	0.0994167
	0.0019748	0.0575042		0.0124338	0.11649		0.000741368	0.0662466		0.00900669	0.0995025
	0.0019748	0.0575513		0.0124338	0.116592		0.000741368	0.0662995		0.00900669	0.0995883
	0.0019748	0.0575983		0.0124338	0.116694		0.000741368	0.0663525		0.00900669	0.099674
	0.0019748	0.0576453		0.0125357	0.116694		0.000741368	0.0664054		0.00909247	0.099674
	0.0019748	0.0576923		0.0125357	0.116796		0.000741368	0.0664584		0.00909247	0.0997598
	0.00202182	0.0576923		0.0125357	0.116898		0.000741368	0.0665113		0.00909247	0.0998456
	0.00202182	0.0577393		0.0125357	0.117		0.000741368	0.0665643		0.00909247	0.0999314
	0.00202182	0.0577863		0.0125357	0.117102		0.000741368	0.0666172		0.00909247	0.100017
	0.00202182	0.0578334		0.0125357	0.117203		0.000741368	0.0666702		0.00909247	0.100103
	0.00206884	0.0578334		0.0125357	0.117305		0.000741368	0.0667232		0.00909247	0.100189
	0.00206884	0.0578804		0.0125357	0.117407		0.000741368	0.0667761		0.00917825	0.100189
	0.00206884	0.0579274		0.0125357	0.117509		0.000741368	0.0668291		0.00917825	0.100274
	0.00206884	0.0579744		0.0125357	0.117611		0.000741368	0.066882		0.00917825	0.10036
	0.00206884	0.0580214		0.0125357	0.117713		0.000741368	0.066935		0.00917825	0.100446
	0.00206884	0.0580685		0.0125357	0.117815		0.000741368	0.0669879		0.00917825	0.100532
	0.00206884	0.0581155		0.0125357	0.117917		0.000741368	0.0670409		0.00917825	0.100618
	0.00206884	0.0581625		0.0125357	0.118019		0.000741368	0.0670938		0.00917825	0.100703
	0.00206884	0.0582095		0.0125357	0.118121		0.000741368	0.0671468		0.00917825	0.100789
	0.00206884	0.0582565		0.0125357	0.118223		0.000741368	0.0671997		0.00917825	0.100875
	0.00206884	0.0583036		0.0125357	0.118325		0.000741368	0.0672527		0.00926402	0.100875
	0.00206884	0.0583506		0.0125357	0.118426		0.000741368	0.0673057		0.00926402	0.100961
	0.00206884	0.0583976		0.0126376	0.118426		0.000741368	0.0673586		0.0093498	0.100961
	0.00206884	0.0584446		0.0126376	0.118528		0.000741368	0.0674116		0.0093498	0.101046
	0.00206884	0.0584916		0.0126376	0.11863		0.000741368	0.0674645		0.0093498	0.101132
	0.00206884	0.0585386		0.0126376	0.118732		0.000741368	0.0675175		0.0093498	0.101218
	0.00206884	0.0585857		0.0126376	0.118834		0.000741368	0.0675704		0.0093498	0.101304
	0.00206884	0.0586327		0.0126376	0.118936		0.000741368	0.0676234		0.0093498	0.10139
	0.00206884	0.0586797		0.0126376	0.119038		0.000741368	0.0676763		0.0093498	0.101475
	0.00206884	0.0587267		0.0126376	0.11914		0.000741368	0.0677293		0.0093498	0.101561
	0.00206884	0.0587737		0.0126376	0.119242		0.000741368	0.0677822		0.0093498	0.101647
	0.00206884	0.0588208		0.0126376	0.119344		0.000741368	0.0678352		0.0093498	0.101733
	0.00206884	0.0588678		0.0126376	0.119446		0.000741368	0.0678882		0.0093498	0.101818
	0.00206884	0.0589148		0.0126376	0.119547		0.000741368	0.0679411		0.0093498	0.101904
	0.00206884	0.0589618		0.0126376	0.119649		0.000741368	0.0679941		0.0093498	0.10199
	0.00206884	0.0590088		0.0126376	0.119751		0.000741368	0.068047		0.0093498	0.102076
	0.00206884	0.0590559		0.0126376	0.119853		0.000741368	0.0681		0.0093498	0.102162
	0.00206884	0.0591029		0.0126376	0.119955		0.000741368	0.0681529		0.00943558	0.102162
	0.00206884	0.0591499		0.0127395	0.119955		0.000741368	0.0682059		0.00943558	0.102247
	0.00206884	0.0591969		0.0127395	0.120057		0.000741368	0.0682588		0.00943558	0.102333
	0.00206884	0.0592439		0.0127395	0.120159		0.000741368	0.0683118		0.00943558	0.102419
	0.00206884	0.059291		0.0127395	0.120261		0.000741368	0.0683648		0.00943558	0.102505
	0.00206884	0.059338		0.0128414	0.120261		0.000741368	0.0684177		0.00943558	0.10259
	0.00206884	0.059385		0.0128414	0.120363		0.000741368	0.0684707		0.00943558	0.102676
	0.00206884	0.059432		0.0129433	0.120363		0.000741368	0.0685236		0.00943558	0.102762
	0.00206884	0.059479		0.0129433	0.120465		0.000741368	0.0685766		0.00943558	0.102848
	0.00206884	0.059526		0.0129433	0.120567		0.000741368	0.0686295		0.00943558	0.102934
	0.00206884	0.0595731		0.0129433	0.120669		0.000741368	0.0686825		0.00952136	0.102934
	0.00206884	0.0596201		0.0129433	0.12077		0.000741368	0.0687354		0.00952136	0.103019
	0.00206884	0.0596671		0.0129433	0.120872		0.000741368	0.0687884		0.00952136	0.103105
	0.00206884	0.0597141		0.0129433	0.120974		0.000741368	0.0688413		0.00952136	0.103191
	0.00206884	0.0597611		0.0129433	0.121076		0.000741368	0.0688943		0.00960714	0.103191
	0.00206884	0.0598082		0.0129433	0.121178		0.000741368	0.0689473		0.00969291	0.103191
	0.00206884	0.0598552		0.0129433	0.12128		0.000741368	0.0690002		0.00969291	0.103277
	0.00206884	0.0599022		0.0129433	0.121382		0.000741368	0.0690532		0.00969291	0.103362
	0.00206884	0.0599492		0.0129433	0.121484		0.000741368	0.0691061		0.00969291	0.103448
	0.00206884	0.0599962		0.0129433	0.121586		0.000741368	0.0691591		0.00969291	0.103534
	0.00206884	0.0600433		0.0129433	0.121688		0.000741368	0.069212		0.00969291	0.10362
	0.00206884	0.0600903		0.0129433	0.12179		0.000741368	0.069265		0.00969291	0.103706
	0.00206884	0.0601373		0.0129433	0.121892		0.000741368	0.0693179		0.00969291	0.103791
	0.00206884	0.0601843		0.0130453	0.121892		0.000741368	0.0693709		0.00969291	0.103877
	0.00206884	0.0602313		0.0131472	0.121892		0.000741368	0.0694239		0.00969291	0.103963
	0.00206884	0.0602784		0.0131472	0.121993		0.000741368	0.0694768		0.00969291	0.104049
	0.00206884	0.0603254		0.0131472	0.122095		0.000741368	0.0695298		0.00969291	0.104134
	0.00206884	0.0603724		0.0131472	0.122197		0.000741368	0.0695827		0.00969291	0.10422
	0.00206884	0.0604194		0.0131472	0.122299		0.000741368	0.0696357		0.00969291	0.104306
	0.00206884	0.0604664		0.0131472	0.122401		0.000741368	0.0696886		0.00969291	0.104392
	0.00206884	0.0605134		0.0132491	0.122401		0.000741368	0.0697416		0.00969291	0.104478
	0.00206884	0.0605605		0.0132491	0.122503		0.000741368	0.0697945		0.00969291	0.104563
	0.00206884	0.0606075		0.0132491	0.122605		0.000741368	0.0698475		0.00969291	0.104649
	0.00206884	0.0606545		0.013351	0.122605		0.000741368	0.0699004		0.00969291	0.104735
	0.00206884	0.0607015		0.013351	0.122707		0.000741368	0.0699534		0.00969291	0.104821
	0.00206884	0.0607485		0.013351	0.122809		0.000741368	0.0700064		0.00969291	0.104907
	0.00211585	0.0607485		0.013351	0.122911		0.000741368	0.0700593		0.00969291	0.104992
	0.00211585	0.0607956		0.013351	0.123013		0.000741368	0.0701123		0.00969291	0.105078
	0.00211585	0.0608426		0.0134529	0.123013		0.000741368	0.0701652		0.00969291	0.105164
	0.00211585	0.0608896		0.0134529	0.123115		0.000741368	0.0702182		0.00969291	0.10525
	0.00211585	0.0609366		0.0134529	0.123216		0.000741368	0.0702711		0.00969291	0.105335
	0.00211585	0.0609836		0.0134529	0.123318		0.000741368	0.0703241		0.00969291	0.105421
	0.00211585	0.0610307		0.0134529	0.12342		0.000741368	0.070377		0.00977869	0.105421
	0.00211585	0.0610777		0.0135548	0.12342		0.000741368	0.07043		0.00977869	0.105507
	0.00211585	0.0611247		0.0135548	0.123522		0.000741368	0.0704829		0.00977869	0.105593
	0.00211585	0.0611717		0.0135548	0.123624		0.000741368	0.0705359		0.00977869	0.105679
	0.00211585	0.0612187		0.0135548	0.123726		0.000741368	0.0705889		0.00977869	0.105764
	0.00211585	0.0612658		0.0135548	0.123828		0.000741368	0.0706418		0.00977869	0.10585
	0.00211585	0.0613128		0.0135548	0.12393		0.000741368	0.0706948		0.00977869	0.105936
	0.00211585	0.0613598		0.0135548	0.124032		0.000741368	0.0707477		0.00977869	0.106022
	0.00211585	0.0614068		0.0136567	0.124032		0.000741368	0.0708007		0.00977869	0.106107
	0.00211585	0.0614538		0.0136567	0.124134		0.000741368	0.0708536		0.00977869	0.106193
	0.00211585	0.0615008		0.0137587	0.124134		0.000741368	0.0709066		0.00977869	0.106279
	0.00211585	0.0615479		0.0137587	0.124236		0.000741368	0.0709595		0.00977869	0.106365
	0.00211585	0.0615949		0.0137587	0.124338		0.000741368	0.0710125		0.00977869	0.106451
	0.00211585	0.0616419		0.0137587	0.124439		0.000741368	0.0710655		0.00977869	0.106536
	0.00211585	0.0616889		0.0137587	0.124541		0.000741368	0.0711184		0.00977869	0.106622
	0.00211585	0.0617359		0.0137587	0.124643		0.000741368	0.0711714		0.00977869	0.106708
	0.00211585	0.061783		0.0137587	0.124745		0.000741368	0.0712243		0.00977869	0.106794
	0.00211585	0.06183		0.0138606	0.124745		0.000741368	0.0712773		0.00977869	0.106879
	0.00211585	0.061877		0.0139625	0.124745		0.000741368	0.0713302		0.00977869	0.106965
	0.00211585	0.061924		0.0139625	0.124847		0.000741368	0.0713832		0.00977869	0.107051
	0.00211585	0.061971		0.0139625	0.124949		0.000741368	0.0714361		0.00977869	0.107137
	0.00211585	0.0620181		0.0139625	0.125051		0.000741368	0.0714891		0.00977869	0.107223
	0.00211585	0.0620651		0.0139625	0.125153		0.000741368	0.071542		0.00977869	0.107308
	0.00211585	0.0621121		0.0139625	0.125255		0.000741368	0.071595		0.00986447	0.107308
	0.00211585	0.0621591		0.0139625	0.125357		0.000741368	0.071648		0.00986447	0.107394
	0.00211585	0.0622061		0.0139625	0.125459		0.000741368	0.0717009		0.00995025	0.107394
	0.00211585	0.0622532		0.0139625	0.125561		0.000741368	0.0717539		0.00995025	0.10748
	0.00211585	0.0623002		0.0139625	0.125662		0.000741368	0.0718068		0.00995025	0.107566
	0.00211585	0.0623472		0.0140644	0.125662		0.000741368	0.0718598		0.00995025	0.107651
	0.00211585	0.0623942		0.0140644	0.125764		0.000741368	0.0719127		0.00995025	0.107737
	0.00211585	0.0624412		0.0141663	0.125764		0.000741368	0.0719657		0.00995025	0.107823
	0.00211585	0.0624882		0.0141663	0.125866		0.000741368	0.0720186		0.00995025	0.107909
	0.00211585	0.0625353		0.0141663	0.125968		0.000741368	0.0720716		0.00995025	0.107995
	0.00211585	0.0625823		0.0141663	0.12607		0.000741368	0.0721245		0.00995025	0.10808
	0.00211585	0.0626293		0.0141663	0.126172		0.000741368	0.0721775		0.00995025	0.108166
	0.00211585	0.0626763		0.0142682	0.126172		0.000741368	0.0722305		0.00995025	0.108252
	0.00211585	0.0627233		0.0142682	0.126274		0.000741368	0.0722834		0.00995025	0.108338
	0.00211585	0.0627704		0.0142682	0.126376		0.000741368	0.0723364		0.010036	0.108338
	0.00211585	0.0628174		0.0142682	0.126478		0.000741368	0.0723893		0.010036	0.108423
	0.00211585	0.0628644		0.0142682	0.12658		0.000741368	0.0724423		0.010036	0.108509
	0.00211585	0.0629114		0.0142682	0.126682		0.000741368	0.0724952		0.010036	0.108595
	0.00211585	0.0629584		0.0142682	0.126784		0.000741368	0.0725482		0.010036	0.108681
	0.00211585	0.0630055		0.0143702	0.126784		0.000741368	0.0726011		0.010036	0.108767
	0.00211585	0.0630525		0.0144721	0.126784		0.000741368	0.0726541		0.010036	0.108852
	0.00211585	0.0630995		0.0144721	0.126885		0.000741368	0.0727071		0.010036	0.108938
	0.00211585	0.0631465		0.014574	0.126885		0.000741368	0.07276		0.010036	0.109024
	0.00211585	0.0631935		0.014574	0.126987		0.000741368	0.072813		0.010036	0.10911
	0.00211585	0.0632405		0.014574	0.127089		0.000741368	0.0728659		0.010036	0.109195
	0.00211585	0.0632876		0.014574	0.127191		0.000741368	0.0729189		0.010036	0.109281
	0.00211585	0.0633346		0.014574	0.127293		0.000741368	0.0729718		0.010036	0.109367
	0.00211585	0.0633816		0.014574	0.127395		0.000741368	0.0730248		0.010036	0.109453
	0.00211585	0.0634286		0.014574	0.127497		0.000741368	0.0730777		0.010036	0.109539
	0.00211585	0.0634756		0.014574	0.127599		0.000741368	0.0731307		0.010036	0.109624
	0.00211585	0.0635227		0.014574	0.127701		0.000741368	0.0731836		0.010036	0.10971
	0.00211585	0.0635697		0.014574	0.127803		0.000741368	0.0732366		0.010036	0.109796
	0.00211585	0.0636167		0.014574	0.127905		0.000741368	0.0732896		0.010036	0.109882
	0.00211585	0.0636637		0.014574	0.128007		0.000741368	0.0733425		0.0101218	0.109882
	0.00211585	0.0637107		0.014574	0.128108		0.000741368	0.0733955		0.0101218	0.109967
	0.00211585	0.0637578		0.014574	0.12821		0.000741368	0.0734484		0.0101218	0.110053
	0.00211585	0.0638048		0.0146759	0.12821		0.000741368	0.0735014		0.0101218	0.110139
	0.00211585	0.0638518		0.0146759	0.128312		0.000741368	0.0735543		0.0101218	0.110225
	0.00211585	0.0638988		0.0146759	0.128414		0.000741368	0.0736073		0.0101218	0.110311
	0.00211585	0.0639458		0.0146759	0.128516		0.000741368	0.0736602		0.0102076	0.110311
	0.00211585	0.0639929		0.0146759	0.128618		0.000741368	0.0737132		0.0102076	0.110396
	0.00211585	0.0640399		0.0146759	0.12872		0.000741368	0.0737662		0.0102076	0.110482
	0.00211585	0.0640869		0.0146759	0.128822		0.000741368	0.0738191		0.0102076	0.110568
	0.00211585	0.0641339		0.0146759	0.128924		0.000741368	0.0738721		0.0102076	0.110654
	0.00211585	0.0641809		0.0146759	0.129026		0.000741368	0.073925		0.0102076	0.110739
	0.00211585	0.0642279		0.0146759	0.129128		0.000741368	0.073978		0.0102076	0.110825
	0.00211585	0.064275		0.0147778	0.129128		0.000741368	0.0740309		0.0102076	0.110911
	0.00211585	0.064322		0.0147778	0.12923		0.000741368	0.0740839		0.0102076	0.110997
	0.00211585	0.064369		0.0147778	0.129331		0.000741368	0.0741368		0.0102076	0.111083
	0.00211585	0.064416		0.0147778	0.129433		0.000741368	0.0741898		0.0102076	0.111168
	0.00211585	0.064463		0.0147778	0.129535		0.000741368	0.0742427		0.0102076	0.111254
	0.00211585	0.0645101		0.0147778	0.129637		0.000741368	0.0742957		0.0102076	0.11134
	0.00211585	0.0645571		0.0147778	0.129739		0.000741368	0.0743487		0.0102934	0.11134
	0.00211585	0.0646041		0.0147778	0.129841		0.000741368	0.0744016		0.0102934	0.111426
	0.00216287	0.0646041		0.0147778	0.129943		0.000741368	0.0744546		0.0102934	0.111511
	0.00216287	0.0646511		0.0147778	0.130045		0.000741368	0.0745075		0.0102934	0.111597
	0.00216287	0.0646981		0.0147778	0.130147		0.000741368	0.0745605		0.0102934	0.111683
	0.00216287	0.0647452		0.0147778	0.130249		0.000741368	0.0746134		0.0103791	0.111683
	0.00216287	0.0647922		0.0148797	0.130249		0.000741368	0.0746664		0.0103791	0.111769
	0.00216287	0.0648392		0.0149817	0.130249		0.000741368	0.0747193		0.0103791	0.111855
	0.00216287	0.0648862		0.0150836	0.130249		0.000741368	0.0747723		0.0103791	0.11194
	0.00216287	0.0649332		0.0150836	0.130351		0.000741368	0.0748252		0.0103791	0.112026
	0.00216287	0.0649803		0.0150836	0.130453		0.000741368	0.0748782		0.0103791	0.112112
	0.00216287	0.0650273		0.0150836	0.130554		0.000741368	0.0749312		0.0103791	0.112198
	0.00216287	0.0650743		0.0150836	0.130656		0.000741368	0.0749841		0.0103791	0.112283
	0.00216287	0.0651213		0.0150836	0.130758		0.000741368	0.0750371		0.0104649	0.112283
	0.00220989	0.0651213		0.0150836	0.13086		0.000741368	0.07509		0.0104649	0.112369
	0.00220989	0.0651683		0.0150836	0.130962		0.000741368	0.075143		0.0104649	0.112455
	0.00220989	0.0652153		0.0150836	0.131064		0.000741368	0.0751959		0.0104649	0.112541
	0.00220989	0.0652624		0.0151855	0.131064		0.000741368	0.0752489		0.0104649	0.112627
	0.00220989	0.0653094		0.0151855	0.131166		0.000741368	0.0753018		0.0104649	0.112712
	0.00220989	0.0653564		0.0151855	0.131268		0.000741368	0.0753548		0.0104649	0.112798
	0.00220989	0.0654034		0.0151855	0.13137		0.000741368	0.0754078		0.0104649	0.112884
	0.00220989	0.0654504		0.0152874	0.13137		0.000741368	0.0754607		0.0105507	0.112884
	0.00220989	0.0654975		0.0152874	0.131472		0.000741368	0.0755137		0.0106365	0.112884
	0.00220989	0.0655445		0.0152874	0.131574		0.000741368	0.0755666		0.0106365	0.11297
	0.00220989	0.0655915		0.0152874	0.131675		0.000741368	0.0756196		0.0106365	0.113055
	0.00220989	0.0656385		0.0152874	0.131777		0.000741368	0.0756725		0.0106365	0.113141
	0.00220989	0.0656855		0.0152874	0.131879		0.000741368	0.0757255		0.0106365	0.113227
	0.00220989	0.0657326		0.0152874	0.131981		0.000741368	0.0757784		0.0106365	0.113313
	0.00220989	0.0657796		0.0153893	0.131981		0.000741368	0.0758314		0.0106365	0.113399
	0.00220989	0.0658266		0.0153893	0.132083		0.000741368	0.0758843		0.0106365	0.113484
	0.00220989	0.0658736		0.0153893	0.132185		0.000741368	0.0759373		0.0106365	0.11357
	0.00220989	0.0659206		0.0153893	0.132287		0.000741368	0.0759903		0.0106365	0.113656
	0.00220989	0.0659677		0.0153893	0.132389		0.000741368	0.0760432		0.0106365	0.113742
	0.00220989	0.0660147		0.0153893	0.132491		0.000741368	0.0760962		0.0106365	0.113827
	0.00220989	0.0660617		0.0153893	0.132593		0.000741368	0.0761491		0.0106365	0.113913
	0.00220989	0.0661087		0.0154912	0.132593		0.000741368	0.0762021		0.0106365	0.113999
	0.00220989	0.0661557		0.0154912	0.132695		0.000741368	0.076255		0.0106365	0.114085
	0.00220989	0.0662027		0.0155932	0.132695		0.000741368	0.076308		0.0106365	0.114171
	0.00220989	0.0662498		0.0156951	0.132695		0.000741368	0.0763609		0.0106365	0.114256
	0.00220989	0.0662968		0.0156951	0.132797		0.000741368	0.0764139		0.0106365	0.114342
	0.00220989	0.0663438		0.0156951	0.132898		0.000741368	0.0764669		0.0106365	0.114428
	0.00220989	0.0663908		0.0156951	0.133		0.000741368	0.0765198		0.0106365	0.114514
	0.00220989	0.0664378		0.0156951	0.133102		0.000741368	0.0765728		0.0106365	0.114599
	0.00220989	0.0664849		0.0156951	0.133204		0.000741368	0.0766257		0.0106365	0.114685
	0.00220989	0.0665319		0.0156951	0.133306		0.000794323	0.0766257		0.0107223	0.114685
	0.00220989	0.0665789		0.0156951	0.133408		0.000794323	0.0766787		0.0107223	0.114771
	0.00220989	0.0666259		0.0156951	0.13351		0.000794323	0.0767316		0.0107223	0.114857
	0.00220989	0.0666729		0.0156951	0.133612		0.000794323	0.0767846		0.0107223	0.114943
	0.00220989	0.06672		0.0156951	0.133714		0.000794323	0.0768375		0.0107223	0.115028
	0.00220989	0.066767		0.0156951	0.133816		0.000794323	0.0768905		0.0107223	0.115114
	0.00220989	0.066814		0.0156951	0.133918		0.000794323	0.0769434		0.0107223	0.1152
	0.00220989	0.066861		0.0156951	0.13402		0.000794323	0.0769964		0.0107223	0.115286
	0.00220989	0.066908		0.0156951	0.134121		0.000794323	0.0770494		0.0107223	0.115371
	0.00225691	0.066908		0.0156951	0.134223		0.000794323	0.0771023		0.0107223	0.115457
	0.00230393	0.066908		0.0156951	0.134325		0.000794323	0.0771553		0.0107223	0.115543
	0.00235095	0.066908		0.0156951	0.134427		0.000794323	0.0772082		0.0107223	0.115629
	0.00235095	0.066955		0.0156951	0.134529		0.000794323	0.0772612		0.0107223	0.115715
	0.00235095	0.0670021		0.0156951	0.134631		0.000794323	0.0773141		0.010808	0.115715
	0.00235095	0.0670491		0.0156951	0.134733		0.000794323	0.0773671		0.010808	0.1158
	0.00235095	0.0670961		0.0156951	0.134835		0.000794323	0.07742		0.010808	0.115886
	0.00235095	0.0671431		0.0156951	0.134937		0.000794323	0.077473		0.0108938	0.115886
	0.00235095	0.0671901		0.0156951	0.135039		0.000794323	0.0775259		0.0108938	0.115972
	0.00235095	0.0672372		0.015797	0.135039		0.000794323	0.0775789		0.0108938	0.116058
	0.00235095	0.0672842		0.015797	0.135141		0.000794323	0.0776319		0.0108938	0.116143
	0.00235095	0.0673312		0.015797	0.135243		0.000794323	0.0776848		0.0108938	0.116229
	0.00235095	0.0673782		0.015797	0.135344		0.000794323	0.0777378		0.0109796	0.116229
	0.00235095	0.0674252		0.015797	0.135446		0.000794323	0.0777907		0.0110654	0.116229
	0.00235095	0.0674723		0.015797	0.135548		0.000794323	0.0778437		0.0110654	0.116315
	0.00235095	0.0675193		0.015797	0.13565		0.000794323	0.0778966		0.0110654	0.116401
	0.00235095	0.0675663		0.0158989	0.13565		0.000794323	0.0779496		0.0110654	0.116487
	0.00235095	0.0676133		0.0158989	0.135752		0.000794323	0.0780025		0.0110654	0.116572
	0.00235095	0.0676603		0.0158989	0.135854		0.000794323	0.0780555		0.0110654	0.116658
	0.00235095	0.0677074		0.0160008	0.135854		0.000794323	0.0781085		0.0110654	0.116744
	0.00235095	0.0677544		0.0160008	0.135956		0.000794323	0.0781614		0.0110654	0.11683
	0.00235095	0.0678014		0.0160008	0.136058		0.000794323	0.0782144		0.0110654	0.116915
	0.00235095	0.0678484		0.0160008	0.13616		0.000794323	0.0782673		0.0110654	0.117001
	0.00235095	0.0678954		0.0160008	0.136262		0.000794323	0.0783203		0.0110654	0.117087
	0.00235095	0.0679424		0.0160008	0.136364		0.000794323	0.0783732		0.0110654	0.117173
	0.00235095	0.0679895		0.0161027	0.136364		0.000794323	0.0784262		0.0110654	0.117259
	0.00235095	0.0680365		0.0161027	0.136466		0.000794323	0.0784791		0.0110654	0.117344
	0.00235095	0.0680835		0.0161027	0.136567		0.000794323	0.0785321		0.0110654	0.11743
	0.00235095	0.0681305		0.0162046	0.136567		0.000794323	0.078585		0.0110654	0.117516
	0.00235095	0.0681775		0.0162046	0.136669		0.000794323	0.078638		0.0110654	0.117602
	0.00235095	0.0682246		0.0162046	0.136771		0.000794323	0.078691		0.0110654	0.117687
	0.00235095	0.0682716		0.0162046	0.136873		0.000794323	0.0787439		0.0110654	0.117773
	0.00235095	0.0683186		0.0162046	0.136975		0.000794323	0.0787969		0.0110654	0.117859
	0.00235095	0.0683656		0.0162046	0.137077		0.000794323	0.0788498		0.0110654	0.117945
	0.00235095	0.0684126		0.0162046	0.137179		0.000794323	0.0789028		0.0110654	0.118031
	0.00235095	0.0684597		0.0162046	0.137281		0.000794323	0.0789557		0.0110654	0.118116
	0.00235095	0.0685067		0.0162046	0.137383		0.000794323	0.0790087		0.0110654	0.118202
	0.00235095	0.0685537		0.0163066	0.137383		0.000794323	0.0790616		0.0110654	0.118288
	0.00235095	0.0686007		0.0163066	0.137485		0.000794323	0.0791146		0.0110654	0.118374
	0.00235095	0.0686477		0.0163066	0.137587		0.000794323	0.0791675		0.0110654	0.118459
	0.00235095	0.0686948		0.0163066	0.137689		0.000794323	0.0792205		0.0110654	0.118545
	0.00235095	0.0687418		0.0163066	0.13779		0.000794323	0.0792735		0.0110654	0.118631
	0.00235095	0.0687888		0.0163066	0.137892		0.000794323	0.0793264		0.0110654	0.118717
	0.00235095	0.0688358		0.0163066	0.137994		0.000794323	0.0793794		0.0110654	0.118803
	0.00235095	0.0688828		0.0163066	0.138096		0.000794323	0.0794323		0.0110654	0.118888
	0.00235095	0.0689298		0.0163066	0.138198		0.000794323	0.0794853		0.0110654	0.118974
	0.00239797	0.0689298		0.0163066	0.1383		0.000794323	0.0795382		0.0110654	0.11906
	0.00239797	0.0689769		0.0163066	0.138402		0.000794323	0.0795912		0.0110654	0.119146
	0.00239797	0.0690239		0.0163066	0.138504		0.000794323	0.0796441		0.0110654	0.119231
	0.00239797	0.0690709		0.0164085	0.138504		0.000794323	0.0796971		0.0111511	0.119231
	0.00239797	0.0691179		0.0164085	0.138606		0.000794323	0.0797501		0.0111511	0.119317
	0.00239797	0.0691649		0.0164085	0.138708		0.000794323	0.079803		0.0111511	0.119403
	0.00239797	0.069212		0.0164085	0.13881		0.000794323	0.079856		0.0112369	0.119403
	0.00239797	0.069259		0.0164085	0.138912		0.000794323	0.0799089		0.0112369	0.119489
	0.00239797	0.069306		0.0164085	0.139013		0.000794323	0.0799619		0.0112369	0.119575
	0.00239797	0.069353		0.0165104	0.139013		0.000794323	0.0800148		0.0112369	0.11966
	0.00239797	0.0694		0.0165104	0.139115		0.000794323	0.0800678		0.0112369	0.119746
	0.00239797	0.0694471		0.0165104	0.139217		0.000794323	0.0801207		0.0113227	0.119746
	0.00239797	0.0694941		0.0165104	0.139319		0.000794323	0.0801737		0.0113227	0.119832
	0.00239797	0.0695411		0.0165104	0.139421		0.000794323	0.0802266		0.0113227	0.119918
	0.00239797	0.0695881		0.0166123	0.139421		0.000794323	0.0802796		0.0113227	0.120003
	0.00239797	0.0696351		0.0166123	0.139523		0.000794323	0.0803326		0.0113227	0.120089
	0.00239797	0.0696822		0.0166123	0.139625		0.000794323	0.0803855		0.0113227	0.120175
	0.00239797	0.0697292		0.0166123	0.139727		0.000794323	0.0804385		0.0113227	0.120261
	0.00239797	0.0697762		0.0166123	0.139829		0.000794323	0.0804914		0.0113227	0.120347
	0.00239797	0.0698232		0.0166123	0.139931		0.000794323	0.0805444		0.0113227	0.120432
	0.00239797	0.0698702		0.0166123	0.140033		0.000794323	0.0805973		0.0113227	0.120518
	0.00239797	0.0699172		0.0166123	0.140135		0.000794323	0.0806503		0.0113227	0.120604
	0.00239797	0.0699643		0.0166123	0.140236		0.000794323	0.0807032		0.0114085	0.120604
	0.00239797	0.0700113		0.0166123	0.140338		0.000794323	0.0807562		0.0114085	0.12069
	0.00239797	0.0700583		0.0166123	0.14044		0.000794323	0.0808092		0.0114943	0.12069
	0.00239797	0.0701053		0.0166123	0.140542		0.000794323	0.0808621		0.0114943	0.120775
	0.00239797	0.0701523		0.0166123	0.140644		0.000794323	0.0809151		0.0114943	0.120861
	0.00239797	0.0701994		0.0166123	0.140746		0.000794323	0.080968		0.0114943	0.120947
	0.00239797	0.0702464		0.0166123	0.140848		0.000794323	0.081021		0.01158	0.120947
	0.00239797	0.0702934		0.0166123	0.14095		0.000794323	0.0810739		0.01158	0.121033
	0.00239797	0.0703404		0.0166123	0.141052		0.000794323	0.0811269		0.01158	0.121119
	0.00239797	0.0703874		0.0166123	0.141154		0.000794323	0.0811798		0.01158	0.121204
	0.00239797	0.0704345		0.0166123	0.141256		0.000794323	0.0812328		0.01158	0.12129
	0.00239797	0.0704815		0.0166123	0.141358		0.000794323	0.0812857		0.01158	0.121376
	0.00239797	0.0705285		0.0166123	0.141459		0.000794323	0.0813387		0.01158	0.121462
	0.00239797	0.0705755		0.0166123	0.141561		0.000794323	0.0813917		0.01158	0.121547
	0.00239797	0.0706225		0.0166123	0.141663		0.000794323	0.0814446		0.01158	0.121633
	0.00239797	0.0706696		0.0166123	0.141765		0.000794323	0.0814976		0.01158	0.121719
	0.00239797	0.0707166		0.0166123	0.141867		0.000794323	0.0815505		0.01158	0.121805
	0.00239797	0.0707636		0.0166123	0.141969		0.000794323	0.0816035		0.01158	0.121891
	0.00239797	0.0708106		0.0167142	0.141969		0.000794323	0.0816564		0.01158	0.121976
	0.00239797	0.0708576		0.0167142	0.142071		0.000794323	0.0817094		0.0116658	0.121976
	0.00239797	0.0709046		0.0167142	0.142173		0.000794323	0.0817623		0.0116658	0.122062
	0.00239797	0.0709517		0.0167142	0.142275		0.000794323	0.0818153		0.0117516	0.122062
	0.00239797	0.0709987		0.0167142	0.142377		0.000794323	0.0818682		0.0117516	0.122148
	0.00239797	0.0710457		0.0168161	0.142377		0.000794323	0.0819212		0.0117516	0.122234
	0.00239797	0.0710927		0.0169181	0.142377		0.000794323	0.0819742		0.0117516	0.122319
	0.00239797	0.0711397		0.0169181	0.142479		0.000794323	0.0820271		0.0117516	0.122405
	0.00244499	0.0711397		0.0169181	0.142581		0.000794323	0.0820801		0.0117516	0.122491
	0.00244499	0.0711868		0.0169181	0.142682		0.000794323	0.082133		0.0117516	0.122577
	0.00244499	0.0712338		0.0169181	0.142784		0.000794323	0.082186		0.0117516	0.122663
	0.00249201	0.0712338		0.0169181	0.142886		0.000794323	0.0822389		0.0117516	0.122748
	0.00249201	0.0712808		0.01702	0.142886		0.000794323	0.0822919		0.0117516	0.122834
	0.00249201	0.0713278		0.01702	0.142988		0.000794323	0.0823448		0.0117516	0.12292
	0.00249201	0.0713748		0.01702	0.14309		0.000794323	0.0823978		0.0117516	0.123006
	0.00249201	0.0714219		0.01702	0.143192		0.000794323	0.0824508		0.0117516	0.123091
	0.00249201	0.0714689		0.01702	0.143294		0.000794323	0.0825037		0.0118374	0.123091
[truncated: 49,259 more rows]

## Sheet: Supp Fig 6
Supp Fig 6D
[truncated: 187 more rows]

## Sheet: Fig 1
Fig 1 G
[truncated: 1,337 more rows]

## Sheet: Fig2
Fig 2D
[truncated: 1,076 more rows]

## Sheet: Fig3
Fig 3A
[truncated: 16,040 more rows]
[truncated: 23 more columns]

## Sheet: Fig4
Fig 4B
[truncated: 103 more rows]

[truncated: 1 more sheets: Fig5]
